# Supplementary material for: Analysis of global routine immunisation coverage shows disruption and stagnation during the first two-years of the COVID-19 pandemic with tentative recovery in 2022
Source: Vaccine X. 2023 Sep 6;15:100383. doi: 10.1016/j.jvacx.2023.100383 (PMC10568411; doi:10.1016/j.jvacx.2023.100383)
Supplement: Supplementary data 2 [file mmc2.xlsx]

## Sheet: DTP1
country	iso_code	region	income_group	year	arima_model	forecast_coverage	lower_ci	upper_ci	reported_coverage	delta	lower_delta	upper_delta	within_ci	surviving_infants	missed_immunisations
Afghanistan	AFG	Asia	LIC	2020	ARIMA(0,1,0)	0.75	0.667701	0.832299	0.78	0.03	0.112299	-0.0522991	TRUE	1349260	296837
Afghanistan	AFG	Asia	LIC	2021	ARIMA(0,1,0)	0.75	0.633611	0.866389	0.74	-0.01	0.106389	-0.126389	TRUE	1387559	360765
Afghanistan	AFG	Asia	LIC	2022	ARIMA(0,1,0)	0.75	0.607454	0.892546	0.77	0.02	0.162546	-0.122546	TRUE	1397103	321334
Angola	AGO	Africa	LMIC	2020	ARIMA(0,1,0)	0.67	0.557229	0.782771	0.61	-0.06	0.052771	-0.172771	TRUE	1260616	491640
Angola	AGO	Africa	LMIC	2021	ARIMA(0,1,0)	0.67	0.510518	0.829482	0.57	-0.1	0.0594822	-0.259482	TRUE	1286766	553309
Angola	AGO	Africa	LMIC	2022	ARIMA(0,1,0)	0.67	0.474675	0.865325	0.53	-0.14	0.055325	-0.335325	TRUE	1306749	614172
Albania	ALB	Europe	UMIC	2020	ARIMA(0,1,1) with drift	0.99	0.983348	0.99	0.99	0	0.00665163	0	TRUE	29309	293
Albania	ALB	Europe	UMIC	2021	ARIMA(0,1,1) with drift	0.99	0.983915	0.99	0.98	-0.01	-0.00391472	-0.01	FALSE	29062	581
Albania	ALB	Europe	UMIC	2022	ARIMA(0,1,1) with drift	0.99	0.984489	0.99	0.98	-0.01	-0.0044887	-0.01	FALSE	28591	572
Andorra	AND	Europe	HIC	2020	ARIMA(0,0,0) with non-zero mean	0.984	0.959869	0.99	0.99	0.006	0.0301306	0	TRUE	588	6
Andorra	AND	Europe	HIC	2021	ARIMA(0,0,0) with non-zero mean	0.984	0.959869	0.99	0.99	0.006	0.0301306	0	TRUE	564	6
Andorra	AND	Europe	HIC	2022	ARIMA(0,0,0) with non-zero mean	0.984	0.959869	0.99	0.99	0.006	0.0301306	0	TRUE	572	6
United Arab Emirates	ARE	Asia	HIC	2020	ARIMA(0,1,0)	0.99	0.970396	0.99	0.9	-0.09	-0.0703956	-0.09	FALSE	98172	9817
United Arab Emirates	ARE	Asia	HIC	2021	ARIMA(0,1,0)	0.99	0.962275	0.99	0.96	-0.03	-0.0022752	-0.03	FALSE	96086	3843
United Arab Emirates	ARE	Asia	HIC	2022	ARIMA(0,1,0)	0.99	0.956044	0.99	0.98	-0.01	0.0239558	-0.01	TRUE	92927	1859
Argentina	ARG	Americas	UMIC	2020	ARIMA(0,1,0)	0.87	0.820947	0.919053	0.79	-0.08	-0.0309475	-0.129053	FALSE	630707	132448
Argentina	ARG	Americas	UMIC	2021	ARIMA(0,1,0)	0.87	0.800629	0.939371	0.88	0.01	0.0793708	-0.0593708	TRUE	624312	74917
Argentina	ARG	Americas	UMIC	2022	ARIMA(0,1,0)	0.87	0.785038	0.954962	0.87	0	0.0849615	-0.0849615	TRUE	622930	80981
Armenia	ARM	Asia	UMIC	2020	ARIMA(3,0,0) with non-zero mean	0.960889	0.950882	0.970895	0.96	-0.000888566	0.00911781	-0.0108949	TRUE	34717	1389
Armenia	ARM	Asia	UMIC	2021	ARIMA(3,0,0) with non-zero mean	0.966933	0.954346	0.97952	0.96	-0.00693313	0.00565419	-0.0195204	TRUE	33426	1337
Armenia	ARM	Asia	UMIC	2022	ARIMA(3,0,0) with non-zero mean	0.971602	0.957457	0.985746	0.96	-0.0116015	0.00254345	-0.0257465	TRUE	32329	1293
Antigua and Barbuda	ATG	Americas	HIC	2020	ARIMA(0,0,0) with non-zero mean	0.986	0.969913	0.99	0.98	-0.006	0.010087	-0.01	TRUE	1122	22
Antigua and Barbuda	ATG	Americas	HIC	2021	ARIMA(0,0,0) with non-zero mean	0.986	0.969913	0.99	0.93	-0.056	-0.039913	-0.06	FALSE	1124	79
Antigua and Barbuda	ATG	Americas	HIC	2022	ARIMA(0,0,0) with non-zero mean	0.986	0.969913	0.99	0.99	0.004	0.020087	0	TRUE	1119	11
Australia	AUS	Oceania	HIC	2020	ARIMA(1,0,0) with non-zero mean	0.974707	0.943623	0.99	0.98	0.00529281	0.0363767	-0.01	TRUE	295672	5913
Australia	AUS	Oceania	HIC	2021	ARIMA(1,0,0) with non-zero mean	0.971066	0.933336	0.99	0.98	0.00893429	0.0466645	-0.01	TRUE	297762	5955
Australia	AUS	Oceania	HIC	2022	ARIMA(1,0,0) with non-zero mean	0.96856	0.928063	0.99	0.98	0.0114396	0.0519372	-0.01	TRUE	299523	5990
Austria	AUT	Europe	HIC	2020	ARIMA(0,0,0) with non-zero mean	0.954	0.883075	0.99	0.95	-0.004	0.0669245	-0.04	TRUE	83136	4157
Austria	AUT	Europe	HIC	2021	ARIMA(0,0,0) with non-zero mean	0.954	0.883075	0.99	0.96	0.006	0.0769245	-0.03	TRUE	84439	3378
Austria	AUT	Europe	HIC	2022	ARIMA(0,0,0) with non-zero mean	0.954	0.883075	0.99	0.91	-0.044	0.0269245	-0.08	TRUE	84214	7579
Azerbaijan	AZE	Asia	UMIC	2020	ARIMA(0,1,0) with drift	0.966842	0.931025	0.99	0.85	-0.116842	-0.0810248	-0.14	FALSE	129884	19483
Azerbaijan	AZE	Asia	UMIC	2021	ARIMA(0,1,0) with drift	0.973684	0.923031	0.99	0.92	-0.0536842	-0.00303093	-0.07	FALSE	125236	10019
Azerbaijan	AZE	Asia	UMIC	2022	ARIMA(0,1,0) with drift	0.980526	0.918489	0.99	0.9	-0.0805263	-0.018489	-0.09	FALSE	121879	12188
Burundi	BDI	Africa	LIC	2020	ARIMA(1,0,0) with non-zero mean	0.967928	0.93656	0.99	0.98	0.0120724	0.0434398	-0.01	TRUE	421064	8421
Burundi	BDI	Africa	LIC	2021	ARIMA(1,0,0) with non-zero mean	0.965996	0.92312	0.99	0.96	-0.00599626	0.0368801	-0.03	TRUE	423658	16946
Burundi	BDI	Africa	LIC	2022	ARIMA(1,0,0) with non-zero mean	0.964196	0.913398	0.99	0.93	-0.0341965	0.0166016	-0.06	TRUE	426016	29821
Belgium	BEL	Europe	HIC	2020	ARIMA(0,1,1)	0.972066	0.96531	0.978822	0.98	0.00793406	0.0146897	0.00117843	FALSE	114580	2292
Belgium	BEL	Europe	HIC	2021	ARIMA(0,1,1)	0.972066	0.95824	0.985892	0.98	0.00793406	0.0217597	-0.0058916	TRUE	116101	2322
Belgium	BEL	Europe	HIC	2022	ARIMA(0,1,1)	0.972066	0.953718	0.99	0.98	0.00793406	0.0262823	-0.01	TRUE	116716	2334
Benin	BEN	Africa	LMIC	2020	ARIMA(1,0,0) with non-zero mean	0.849137	0.803679	0.894596	0.83	-0.0191375	0.0263215	-0.0645965	TRUE	448204	76195
Benin	BEN	Africa	LMIC	2021	ARIMA(1,0,0) with non-zero mean	0.854991	0.801004	0.908978	0.84	-0.014991	0.0389956	-0.0689776	TRUE	454920	72787
Benin	BEN	Africa	LMIC	2022	ARIMA(1,0,0) with non-zero mean	0.858741	0.801622	0.91586	0.84	-0.0187407	0.0383781	-0.0758596	TRUE	460723	73716
Burkina Faso	BFA	Africa	LIC	2020	ARIMA(1,0,0) with non-zero mean	0.944695	0.907163	0.982228	0.95	0.00530472	0.0428371	-0.0322277	TRUE	744797	37240
Burkina Faso	BFA	Africa	LIC	2021	ARIMA(1,0,0) with non-zero mean	0.941538	0.897863	0.985214	0.95	0.00846163	0.0521375	-0.0352142	TRUE	754125	37706
Burkina Faso	BFA	Africa	LIC	2022	ARIMA(1,0,0) with non-zero mean	0.93966	0.894006	0.985313	0.95	0.0103403	0.0559941	-0.0353134	TRUE	762151	38108
Bangladesh	BGD	Asia	LMIC	2020	ARIMA(0,1,1) with drift	0.99	0.967079	0.99	0.99	0	0.0229214	0	TRUE	2958134	29581
Bangladesh	BGD	Asia	LMIC	2021	ARIMA(0,1,1) with drift	0.99	0.967456	0.99	0.99	0	0.0225444	0	TRUE	2957723	29577
Bangladesh	BGD	Asia	LMIC	2022	ARIMA(0,1,1) with drift	0.99	0.96807	0.99	0.99	0	0.0219303	0	TRUE	2940527	29405
Bulgaria	BGR	Europe	UMIC	2020	ARIMA(0,0,0) with non-zero mean	0.954	0.921327	0.986673	0.94	-0.014	0.0186729	-0.0466729	TRUE	59507	3570
Bulgaria	BGR	Europe	UMIC	2021	ARIMA(0,0,0) with non-zero mean	0.954	0.921327	0.986673	0.92	-0.034	-0.00132706	-0.0666729	FALSE	57855	4628
Bulgaria	BGR	Europe	UMIC	2022	ARIMA(0,0,0) with non-zero mean	0.954	0.921327	0.986673	0.94	-0.014	0.0186729	-0.0466729	TRUE	56406	3384
Bahrain	BHR	Asia	HIC	2020	ARIMA(0,0,0) with non-zero mean	0.9865	0.974992	0.99	0.99	0.0035	0.0150078	0	TRUE	18855	189
Bahrain	BHR	Asia	HIC	2021	ARIMA(0,0,0) with non-zero mean	0.9865	0.974992	0.99	0.99	0.0035	0.0150078	0	TRUE	17417	174
Bahrain	BHR	Asia	HIC	2022	ARIMA(0,0,0) with non-zero mean	0.9865	0.974992	0.99	0.97	-0.0165	-0.00499221	-0.02	FALSE	16783	503
Bahamas	BHS	Americas	HIC	2020	ARIMA(1,1,0)	0.92401	0.884453	0.963567	0.97	0.0459898	0.0855466	0.00643299	FALSE	4627	139
Bahamas	BHS	Americas	HIC	2021	ARIMA(1,1,0)	0.917467	0.872643	0.962292	0.91	-0.00746734	0.0373574	-0.052292	TRUE	4624	416
Bahamas	BHS	Americas	HIC	2022	ARIMA(1,1,0)	0.920523	0.866746	0.9743	0.98	0.0594771	0.113254	0.00569999	FALSE	4618	92
Bosnia and Herzegovina	BIH	Europe	UMIC	2020	ARIMA(1,0,0) with non-zero mean	0.898631	0.844909	0.952352	0.84	-0.0586309	-0.00490935	-0.112352	FALSE	28561	4570
Bosnia and Herzegovina	BIH	Europe	UMIC	2021	ARIMA(1,0,0) with non-zero mean	0.911238	0.852539	0.969936	0.85	-0.0612375	-0.00253883	-0.119936	FALSE	27530	4130
Bosnia and Herzegovina	BIH	Europe	UMIC	2022	ARIMA(1,0,0) with non-zero mean	0.916788	0.857173	0.976404	0.85	-0.0667885	-0.00717286	-0.126404	FALSE	26652	3998
Belarus	BLR	Europe	UMIC	2020	ARIMA(0,0,0) with non-zero mean	0.973	0.864692	0.99	0.97	-0.003	0.105308	-0.02	TRUE	90996	2730
Belarus	BLR	Europe	UMIC	2021	ARIMA(0,0,0) with non-zero mean	0.973	0.864692	0.99	0.98	0.007	0.115308	-0.01	TRUE	88703	1774
Belarus	BLR	Europe	UMIC	2022	ARIMA(0,0,0) with non-zero mean	0.973	0.864692	0.99	0.98	0.007	0.115308	-0.01	TRUE	87113	1742
Belize	BLZ	Americas	UMIC	2020	ARIMA(0,0,0) with non-zero mean	0.9725	0.929902	0.99	0.79	-0.1825	-0.139902	-0.2	FALSE	6999	1470
Belize	BLZ	Americas	UMIC	2021	ARIMA(0,0,0) with non-zero mean	0.9725	0.929902	0.99	0.83	-0.1425	-0.0999021	-0.16	FALSE	7125	1211
Belize	BLZ	Americas	UMIC	2022	ARIMA(0,0,0) with non-zero mean	0.9725	0.929902	0.99	0.91	-0.0625	-0.0199021	-0.08	FALSE	7130	642
Bolivia (Plurinational State of)	BOL	Americas	LMIC	2020	ARIMA(0,0,1) with non-zero mean	0.867541	0.779928	0.955154	0.79	-0.0775406	0.0100724	-0.165154	TRUE	256938	53957
Bolivia (Plurinational State of)	BOL	Americas	LMIC	2021	ARIMA(0,0,1) with non-zero mean	0.91804	0.818708	0.99	0.75	-0.16804	-0.0687081	-0.24	FALSE	257599	64400
Bolivia (Plurinational State of)	BOL	Americas	LMIC	2022	ARIMA(0,0,1) with non-zero mean	0.91804	0.818708	0.99	0.75	-0.16804	-0.0687081	-0.24	FALSE	258219	64555
Brazil	BRA	Americas	UMIC	2020	ARIMA(1,2,0)	0.687081	0.67128	0.702882	0.88	0.192919	0.20872	0.177118	FALSE	2755362	330643
Brazil	BRA	Americas	UMIC	2021	ARIMA(1,2,0)	0.566652	0.520209	0.613096	0.74	0.173348	0.219791	0.126904	FALSE	2729876	709768
Brazil	BRA	Americas	UMIC	2022	ARIMA(1,2,0)	0.432847	0.339678	0.526017	0.84	0.407153	0.500322	0.313983	FALSE	2694048	431048
Barbados	BRB	Americas	HIC	2020	ARIMA(0,0,0) with non-zero mean	0.9415	0.874421	0.99	0.86	-0.0815	-0.0144212	-0.13	FALSE	3018	423
Barbados	BRB	Americas	HIC	2021	ARIMA(0,0,0) with non-zero mean	0.9415	0.874421	0.99	0.83	-0.1115	-0.0444212	-0.16	FALSE	3017	513
Barbados	BRB	Americas	HIC	2022	ARIMA(0,0,0) with non-zero mean	0.9415	0.874421	0.99	0.87	-0.0715	-0.00442123	-0.12	FALSE	3009	391
Brunei Darussalam	BRN	Asia	HIC	2020	ARIMA(0,0,0) with non-zero mean	0.989	0.982967	0.99	0.99	0.001	0.00703264	0	TRUE	6209	62
Brunei Darussalam	BRN	Asia	HIC	2021	ARIMA(0,0,0) with non-zero mean	0.989	0.982967	0.99	0.99	0.001	0.00703264	0	TRUE	6098	61
Brunei Darussalam	BRN	Asia	HIC	2022	ARIMA(0,0,0) with non-zero mean	0.989	0.982967	0.99	0.99	0.001	0.00703264	0	TRUE	6009	60
Bhutan	BTN	Asia	LMIC	2020	ARIMA(0,1,1)	0.986136	0.953291	0.99	0.96	-0.0261358	0.00670888	-0.03	TRUE	9568	383
Bhutan	BTN	Asia	LMIC	2021	ARIMA(0,1,1)	0.986136	0.951298	0.99	0.99	0.00386423	0.0387018	0	TRUE	9507	95
Bhutan	BTN	Asia	LMIC	2022	ARIMA(0,1,1)	0.986136	0.949413	0.99	0.98	-0.00613577	0.0305867	-0.01	TRUE	9469	189
Botswana	BWA	Africa	UMIC	2020	ARIMA(0,0,0) with non-zero mean	0.98	0.98	0.98	0.98	0	0	0	TRUE	59780	1196
Botswana	BWA	Africa	UMIC	2021	ARIMA(0,0,0) with non-zero mean	0.98	0.98	0.98	0.98	0	0	0	TRUE	59251	1185
Botswana	BWA	Africa	UMIC	2022	ARIMA(0,0,0) with non-zero mean	0.98	0.98	0.98	0.98	0	0	0	TRUE	58829	1177
Canada	CAN	Americas	HIC	2020	ARIMA(1,0,0) with non-zero mean	0.941339	0.933431	0.949248	0.94	-0.0013394	0.00656942	-0.00924822	TRUE	369130	22148
Canada	CAN	Americas	HIC	2021	ARIMA(1,0,0) with non-zero mean	0.942497	0.932043	0.952952	0.94	-0.0024973	0.00795715	-0.0129517	TRUE	372355	22341
Canada	CAN	Americas	HIC	2022	ARIMA(1,0,0) with non-zero mean	0.943498	0.931489	0.955508	0.94	-0.00349829	0.00851132	-0.0155079	TRUE	374917	22495
Switzerland	CHE	Europe	HIC	2020	ARIMA(0,1,1) with drift	0.982479	0.967673	0.99	0.98	-0.00247865	0.0123274	-0.01	TRUE	86290	1726
Switzerland	CHE	Europe	HIC	2021	ARIMA(0,1,1) with drift	0.984278	0.968728	0.99	0.97	-0.014278	0.00127189	-0.02	TRUE	86846	2605
Switzerland	CHE	Europe	HIC	2022	ARIMA(0,1,1) with drift	0.986077	0.969818	0.99	0.97	-0.0160773	0.000182347	-0.02	TRUE	86249	2587
Chile	CHL	Americas	HIC	2020	ARIMA(0,0,1) with non-zero mean	0.966855	0.920073	0.99	0.98	0.0131449	0.0599271	-0.01	TRUE	226847	4537
Chile	CHL	Americas	HIC	2021	ARIMA(0,0,1) with non-zero mean	0.961355	0.905884	0.99	0.99	0.0286455	0.0841158	0	TRUE	228192	2282
Chile	CHL	Americas	HIC	2022	ARIMA(0,0,1) with non-zero mean	0.961355	0.905884	0.99	0.99	0.0286455	0.0841158	0	TRUE	229841	2298
China	CHN	Asia	UMIC	2020	ARIMA(0,1,0)	0.99	0.971456	0.99	0.99	0	0.0185442	0	TRUE	12179125	121791
China	CHN	Asia	UMIC	2021	ARIMA(0,1,0)	0.99	0.963775	0.99	0.99	0	0.0262255	0	TRUE	10828527	108285
China	CHN	Asia	UMIC	2022	ARIMA(0,1,0)	0.99	0.95788	0.99	0.99	0	0.0321195	0	TRUE	10703232	107032
Cote d'Ivoire	CIV	Africa	LMIC	2020	ARIMA(0,1,0)	0.92	0.764043	0.99	0.84	-0.08	0.0759572	-0.15	TRUE	875926	140148
Cote d'Ivoire	CIV	Africa	LMIC	2021	ARIMA(0,1,0)	0.92	0.699443	0.99	0.85	-0.07	0.150557	-0.14	TRUE	891654	133748
Cote d'Ivoire	CIV	Africa	LMIC	2022	ARIMA(0,1,0)	0.92	0.649874	0.99	0.85	-0.07	0.200126	-0.14	TRUE	901482	135222
Cameroon	CMR	Africa	LMIC	2020	ARIMA(1,0,0) with non-zero mean	0.750993	0.675407	0.82658	0.77	0.0190067	0.0945931	-0.0565797	TRUE	903212	207739
Cameroon	CMR	Africa	LMIC	2021	ARIMA(1,0,0) with non-zero mean	0.751914	0.648831	0.854998	0.76	0.00808564	0.111169	-0.0949977	TRUE	913361	219207
Cameroon	CMR	Africa	LMIC	2022	ARIMA(1,0,0) with non-zero mean	0.752768	0.630905	0.874632	0.75	-0.00276848	0.119095	-0.124632	TRUE	923258	230814
Democratic Republic of the Congo	COD	Africa	LIC	2020	ARIMA(0,1,0) with drift	0.858421	0.767362	0.94948	0.83	-0.0284211	0.062638	-0.11948	TRUE	3759997	639199
Democratic Republic of the Congo	COD	Africa	LIC	2021	ARIMA(0,1,0) with drift	0.876842	0.748065	0.99	0.81	-0.0668421	0.0619349	-0.18	TRUE	3864669	734287
Democratic Republic of the Congo	COD	Africa	LIC	2022	ARIMA(0,1,0) with drift	0.895263	0.737544	0.99	0.81	-0.0852632	0.0724558	-0.18	TRUE	3965786	753499
Congo	COG	Africa	LMIC	2020	ARIMA(0,1,0)	0.82	0.699935	0.940065	0.77	-0.05	0.0700651	-0.170065	TRUE	172741	39730
Congo	COG	Africa	LMIC	2021	ARIMA(0,1,0)	0.82	0.650202	0.989798	0.81	-0.01	0.159798	-0.179798	TRUE	174283	33114
Congo	COG	Africa	LMIC	2022	ARIMA(0,1,0)	0.82	0.612041	0.99	0.82	0	0.207959	-0.17	TRUE	174567	31422
Colombia	COL	Americas	UMIC	2020	ARIMA(0,0,0) with non-zero mean	0.9365	0.864199	0.99	0.92	-0.0165	0.0558009	-0.07	TRUE	726305	58104
Colombia	COL	Americas	UMIC	2021	ARIMA(0,0,0) with non-zero mean	0.9365	0.864199	0.99	0.9	-0.0365	0.0358009	-0.09	TRUE	723229	72323
Colombia	COL	Americas	UMIC	2022	ARIMA(0,0,0) with non-zero mean	0.9365	0.864199	0.99	0.91	-0.0265	0.0458009	-0.08	TRUE	716393	64475
Comoros	COM	Africa	LMIC	2020	ARIMA(1,1,0)	0.96	0.857675	0.99	0.96	0	0.102325	-0.03	TRUE	23208	928
Comoros	COM	Africa	LMIC	2021	ARIMA(1,1,0)	0.96	0.844219	0.99	0.96	0	0.115781	-0.03	TRUE	23279	931
Comoros	COM	Africa	LMIC	2022	ARIMA(1,1,0)	0.96	0.821045	0.99	0.9	-0.06	0.0789551	-0.09	TRUE	23300	2330
Cabo Verde	CPV	Africa	LMIC	2020	ARIMA(1,0,0) with non-zero mean	0.965006	0.928169	0.99	0.93	-0.035006	0.00183069	-0.06	TRUE	9903	693
Cabo Verde	CPV	Africa	LMIC	2021	ARIMA(1,0,0) with non-zero mean	0.966992	0.927363	0.99	0.93	-0.0369916	0.00263711	-0.06	TRUE	9876	691
Cabo Verde	CPV	Africa	LMIC	2022	ARIMA(1,0,0) with non-zero mean	0.967779	0.927729	0.99	0.97	0.00222073	0.0422711	-0.02	TRUE	9809	294
Costa Rica	CRI	Americas	UMIC	2020	ARIMA(0,0,0) with non-zero mean	0.934	0.860555	0.99	0.99	0.056	0.129445	0	TRUE	61865	619
Costa Rica	CRI	Americas	UMIC	2021	ARIMA(0,0,0) with non-zero mean	0.934	0.860555	0.99	0.97	0.036	0.109445	-0.02	TRUE	60831	1825
Costa Rica	CRI	Americas	UMIC	2022	ARIMA(0,0,0) with non-zero mean	0.934	0.860555	0.99	0.98	0.046	0.119445	-0.01	TRUE	60159	1203
Cuba	CUB	Americas	UMIC	2020	ARIMA(0,0,1) with non-zero mean	0.980501	0.928856	0.99	0.99	0.00949862	0.0611437	0	TRUE	105244	1052
Cuba	CUB	Americas	UMIC	2021	ARIMA(0,0,1) with non-zero mean	0.975385	0.916942	0.99	0.99	0.0146153	0.073058	0	TRUE	100100	1001
Cuba	CUB	Americas	UMIC	2022	ARIMA(0,0,1) with non-zero mean	0.975385	0.916942	0.99	0.99	0.0146153	0.073058	0	TRUE	99349	993
Cyprus	CYP	Asia	HIC	2020	ARIMA(1,0,0) with non-zero mean	0.981447	0.973212	0.989682	0.98	-0.00144708	0.00678792	-0.00968208	TRUE	13055	261
Cyprus	CYP	Asia	HIC	2021	ARIMA(1,0,0) with non-zero mean	0.982226	0.972874	0.99	0.98	-0.00222609	0.00712637	-0.01	TRUE	12795	256
Cyprus	CYP	Asia	HIC	2022	ARIMA(1,0,0) with non-zero mean	0.982645	0.972993	0.99	0.98	-0.00264547	0.0070067	-0.01	TRUE	12494	250
Czechia	CZE	Europe	HIC	2020	ARIMA(0,0,1) with non-zero mean	0.98879	0.984269	0.99	0.99	0.00120966	0.0057311	0	TRUE	106811	1068
Czechia	CZE	Europe	HIC	2021	ARIMA(0,0,1) with non-zero mean	0.988998	0.98287	0.99	0.98	-0.00899771	-0.00286963	-0.01	FALSE	103737	2075
Czechia	CZE	Europe	HIC	2022	ARIMA(0,0,1) with non-zero mean	0.988998	0.98287	0.99	0.98	-0.00899771	-0.00286963	-0.01	FALSE	101350	2027
Germany	DEU	Europe	HIC	2020	ARIMA(1,0,0) with non-zero mean	0.979581	0.970307	0.988854	0.98	0.00041918	0.00969259	-0.00885423	TRUE	758344	15167
Germany	DEU	Europe	HIC	2021	ARIMA(1,0,0) with non-zero mean	0.979203	0.966717	0.99	0.98	0.000797102	0.013283	-0.01	TRUE	761164	15223
Germany	DEU	Europe	HIC	2022	ARIMA(1,0,0) with non-zero mean	0.978862	0.964277	0.99	0.98	0.00113783	0.0157226	-0.01	TRUE	759263	15185
Djibouti	DJI	Africa	LMIC	2020	ARIMA(0,1,0)	0.9	0.765707	0.99	0.76	-0.14	-0.00570657	-0.23	FALSE	23678	5683
Djibouti	DJI	Africa	LMIC	2021	ARIMA(0,1,0)	0.9	0.71008	0.99	0.7	-0.2	-0.0100804	-0.29	FALSE	23740	7122
Djibouti	DJI	Africa	LMIC	2022	ARIMA(0,1,0)	0.9	0.667397	0.99	0.7	-0.2	0.0326031	-0.29	TRUE	23785	7136
Dominica	DMA	Americas	UMIC	2020	ARIMA(0,0,0) with non-zero mean	0.986	0.971223	0.99	0.99	0.004	0.0187769	0	TRUE	947	9
Dominica	DMA	Americas	UMIC	2021	ARIMA(0,0,0) with non-zero mean	0.986	0.971223	0.99	0.95	-0.036	-0.0212231	-0.04	FALSE	955	48
Dominica	DMA	Americas	UMIC	2022	ARIMA(0,0,0) with non-zero mean	0.986	0.971223	0.99	0.95	-0.036	-0.0212231	-0.04	FALSE	956	48
Denmark	DNK	Europe	HIC	2020	ARIMA(1,0,0) with non-zero mean	0.967055	0.925369	0.99	0.97	0.00294536	0.0446309	-0.02	TRUE	61231	1837
Denmark	DNK	Europe	HIC	2021	ARIMA(1,0,0) with non-zero mean	0.96478	0.912115	0.99	0.98	0.0152196	0.0678852	-0.01	TRUE	62994	1260
Denmark	DNK	Europe	HIC	2022	ARIMA(1,0,0) with non-zero mean	0.963024	0.904789	0.99	0.98	0.0169756	0.0752106	-0.01	TRUE	63946	1279
Dominican Republic	DOM	Americas	UMIC	2020	ARIMA(0,1,0)	0.96	0.883032	0.99	0.86	-0.1	-0.0230318	-0.13	FALSE	201711	28240
Dominican Republic	DOM	Americas	UMIC	2021	ARIMA(0,1,0)	0.96	0.851151	0.99	0.99	0.03	0.138849	0	TRUE	200195	2002
Dominican Republic	DOM	Americas	UMIC	2022	ARIMA(0,1,0)	0.96	0.826687	0.99	0.99	0.03	0.163313	0	TRUE	199209	1992
Algeria	DZA	Africa	LMIC	2020	ARIMA(1,0,0) with non-zero mean	0.952048	0.923323	0.980773	0.94	-0.0120479	0.0166772	-0.0407731	TRUE	958076	57485
Algeria	DZA	Africa	LMIC	2021	ARIMA(1,0,0) with non-zero mean	0.953668	0.917044	0.99	0.92	-0.0336677	0.00295603	-0.07	TRUE	935085	74807
Algeria	DZA	Africa	LMIC	2022	ARIMA(1,0,0) with non-zero mean	0.954949	0.914154	0.99	0.91	-0.0449487	-0.0041544	-0.08	FALSE	910050	81904
Ecuador	ECU	Americas	UMIC	2020	ARIMA(0,1,0)	0.85	0.764094	0.935906	0.74	-0.11	-0.0240941	-0.195906	FALSE	296466	77081
Ecuador	ECU	Americas	UMIC	2021	ARIMA(0,1,0)	0.85	0.728511	0.971489	0.78	-0.07	0.0514893	-0.191489	TRUE	296230	65171
Ecuador	ECU	Americas	UMIC	2022	ARIMA(0,1,0)	0.85	0.701207	0.99	0.74	-0.11	0.0387934	-0.25	TRUE	295881	76929
Egypt	EGY	Africa	LMIC	2020	ARIMA(2,1,0)	0.955025	0.936239	0.973811	0.95	-0.00502487	0.0137613	-0.0238111	TRUE	2441066	122053
Egypt	EGY	Africa	LMIC	2021	ARIMA(2,1,0)	0.959199	0.940171	0.978227	0.97	0.0108009	0.029829	-0.00822715	TRUE	2430330	72910
Egypt	EGY	Africa	LMIC	2022	ARIMA(2,1,0)	0.958172	0.937931	0.978413	0.97	0.0118279	0.0320693	-0.00841336	TRUE	2419232	72577
Eritrea	ERI	Africa	LIC	2020	ARIMA(2,0,0) with non-zero mean	0.967967	0.950211	0.985723	0.97	0.00203292	0.0197885	-0.0157227	TRUE	99651	2990
Eritrea	ERI	Africa	LIC	2021	ARIMA(2,0,0) with non-zero mean	0.964475	0.929187	0.99	0.97	0.00552457	0.0408131	-0.02	TRUE	101242	3037
Eritrea	ERI	Africa	LIC	2022	ARIMA(2,0,0) with non-zero mean	0.960178	0.908664	0.99	0.97	0.0098215	0.0613361	-0.02	TRUE	102355	3071
Spain	ESP	Europe	HIC	2020	ARIMA(0,0,0) with non-zero mean	0.98	0.98	0.98	0.98	0	0	0	TRUE	351250	7025
Spain	ESP	Europe	HIC	2021	ARIMA(0,0,0) with non-zero mean	0.98	0.98	0.98	0.96	-0.02	-0.02	-0.02	FALSE	356895	14276
Spain	ESP	Europe	HIC	2022	ARIMA(0,0,0) with non-zero mean	0.98	0.98	0.98	0.98	0	0	0	TRUE	355696	7114
Estonia	EST	Europe	HIC	2020	ARIMA(0,1,0)	0.92	0.900918	0.939082	0.92	0	0.0190818	-0.0190818	TRUE	13884	1111
Estonia	EST	Europe	HIC	2021	ARIMA(0,1,0)	0.92	0.893014	0.946986	0.91	-0.01	0.0169857	-0.0369857	TRUE	13622	1226
Estonia	EST	Europe	HIC	2022	ARIMA(0,1,0)	0.92	0.886949	0.953051	0.86	-0.06	-0.0269494	-0.0930506	FALSE	13402	1876
Ethiopia	ETH	Africa	LIC	2020	ARIMA(0,1,0) with drift	0.775263	0.712814	0.837712	0.76	-0.0152632	0.0471861	-0.0777124	TRUE	3725142	894034
Ethiopia	ETH	Africa	LIC	2021	ARIMA(0,1,0) with drift	0.790526	0.70221	0.878843	0.7	-0.0905263	-0.00220971	-0.178843	FALSE	3780606	1134182
Ethiopia	ETH	Africa	LIC	2022	ARIMA(0,1,0) with drift	0.805789	0.697624	0.913955	0.7	-0.105789	0.00237583	-0.213955	TRUE	3819980	1145994
Finland	FIN	Europe	HIC	2020	ARIMA(0,0,0) with non-zero mean	0.988	0.979956	0.99	0.98	-0.008	4.35225e-05	-0.01	TRUE	46170	923
Finland	FIN	Europe	HIC	2021	ARIMA(0,0,0) with non-zero mean	0.988	0.979956	0.99	0.98	-0.008	4.35225e-05	-0.01	TRUE	46814	936
Finland	FIN	Europe	HIC	2022	ARIMA(0,0,0) with non-zero mean	0.988	0.979956	0.99	0.97	-0.018	-0.00995648	-0.02	FALSE	47070	1412
Fiji	FJI	Oceania	UMIC	2020	ARIMA(1,0,0) with non-zero mean	0.974084	0.944428	0.99	0.99	0.0159162	0.0455723	0	TRUE	17753	178
Fiji	FJI	Oceania	UMIC	2021	ARIMA(1,0,0) with non-zero mean	0.976302	0.942554	0.99	0.99	0.0136984	0.0474457	0	TRUE	17572	176
Fiji	FJI	Oceania	UMIC	2022	ARIMA(1,0,0) with non-zero mean	0.977506	0.942644	0.99	0.99	0.0124939	0.0473563	0	TRUE	17538	175
France	FRA	Europe	HIC	2020	ARIMA(0,0,0) with non-zero mean	0.99	0.99	0.99	0.99	0	0	0	TRUE	679753	6798
France	FRA	Europe	HIC	2021	ARIMA(0,0,0) with non-zero mean	0.99	0.99	0.99	0.99	0	0	0	TRUE	675207	6752
France	FRA	Europe	HIC	2022	ARIMA(0,0,0) with non-zero mean	0.99	0.99	0.99	0.99	0	0	0	TRUE	670978	6710
Micronesia (Federated States of)	FSM	Oceania	LMIC	2020	ARIMA(1,1,0)	0.97	0.874301	0.99	0.98	0.01	0.105699	-0.01	TRUE	2300	46
Micronesia (Federated States of)	FSM	Oceania	LMIC	2021	ARIMA(1,1,0)	0.97	0.871255	0.99	0.95	-0.02	0.0787448	-0.04	TRUE	2315	116
Micronesia (Federated States of)	FSM	Oceania	LMIC	2022	ARIMA(1,1,0)	0.97	0.844443	0.99	0.92	-0.05	0.0755571	-0.07	TRUE	2328	186
Gabon	GAB	Africa	UMIC	2020	ARIMA(0,1,0)	0.77	0.669657	0.870343	0.69	-0.08	0.0203432	-0.180343	TRUE	61806	19160
Gabon	GAB	Africa	UMIC	2021	ARIMA(0,1,0)	0.77	0.628093	0.911907	0.76	-0.01	0.131907	-0.151907	TRUE	61903	14857
Gabon	GAB	Africa	UMIC	2022	ARIMA(0,1,0)	0.77	0.5962	0.9438	0.65	-0.12	0.0537996	-0.2938	TRUE	62375	21831
United Kingdom	GBR	Europe	HIC	2020	ARIMA(0,1,0)	0.97	0.963626	0.976374	0.97	0	0.0063739	-0.0063739	TRUE	676382	20291
United Kingdom	GBR	Europe	HIC	2021	ARIMA(0,1,0)	0.97	0.960986	0.979014	0.97	0	0.00901406	-0.00901406	TRUE	675119	20254
United Kingdom	GBR	Europe	HIC	2022	ARIMA(0,1,0)	0.97	0.95896	0.98104	0.97	0	0.0110399	-0.0110399	TRUE	675022	20251
Georgia	GEO	Asia	UMIC	2020	ARIMA(0,1,0)	0.99	0.920923	0.99	0.95	-0.04	0.0290772	-0.04	TRUE	48488	2424
Georgia	GEO	Asia	UMIC	2021	ARIMA(0,1,0)	0.99	0.89231	0.99	0.97	-0.02	0.0776899	-0.02	TRUE	50077	1502
Georgia	GEO	Asia	UMIC	2022	ARIMA(0,1,0)	0.99	0.870355	0.99	0.95	-0.04	0.0796452	-0.04	TRUE	48759	2438
Ghana	GHA	Africa	LMIC	2020	ARIMA(0,1,0)	0.97	0.879509	0.99	0.94	-0.03	0.0604907	-0.05	TRUE	876581	52595
Ghana	GHA	Africa	LMIC	2021	ARIMA(0,1,0)	0.97	0.842027	0.99	0.99	0.02	0.147973	0	TRUE	879551	8796
Ghana	GHA	Africa	LMIC	2022	ARIMA(0,1,0)	0.97	0.813266	0.99	0.99	0.02	0.176734	0	TRUE	881846	8818
Gambia	GMB	Africa	LIC	2020	ARIMA(1,0,0) with non-zero mean	0.945639	0.912004	0.979275	0.88	-0.0656393	-0.0320041	-0.0992745	FALSE	84469	10136
Gambia	GMB	Africa	LIC	2021	ARIMA(1,0,0) with non-zero mean	0.954764	0.915823	0.99	0.82	-0.134764	-0.0958226	-0.17	FALSE	85508	15391
Gambia	GMB	Africa	LIC	2022	ARIMA(1,0,0) with non-zero mean	0.960087	0.919498	0.99	0.85	-0.110087	-0.0694978	-0.14	FALSE	86361	12954
Guinea-Bissau	GNB	Africa	LIC	2020	ARIMA(0,2,1)	0.839807	0.799075	0.880539	0.87	0.0301927	0.0709247	-0.0105392	TRUE	61083	7941
Guinea-Bissau	GNB	Africa	LIC	2021	ARIMA(0,2,1)	0.819615	0.750477	0.888752	0.81	-0.00961453	0.0595228	-0.0787519	TRUE	61475	11680
Guinea-Bissau	GNB	Africa	LIC	2022	ARIMA(0,2,1)	0.799422	0.700322	0.898521	0.81	0.0105782	0.109678	-0.0885211	TRUE	61890	11759
Equatorial Guinea	GNQ	Africa	UMIC	2020	ARIMA(0,1,0)	0.77	0.677303	0.862697	0.77	0	0.0926975	-0.0926975	TRUE	47511	10928
Equatorial Guinea	GNQ	Africa	UMIC	2021	ARIMA(0,1,0)	0.77	0.638906	0.901094	0.77	0	0.131094	-0.131094	TRUE	47550	10936
Equatorial Guinea	GNQ	Africa	UMIC	2022	ARIMA(0,1,0)	0.77	0.609443	0.930557	0.77	0	0.160557	-0.160557	TRUE	47845	11004
Greece	GRC	Europe	HIC	2020	ARIMA(0,1,0)	0.99	0.976504	0.99	0.99	0	0.0134963	0	TRUE	80826	808
Greece	GRC	Europe	HIC	2021	ARIMA(0,1,0)	0.99	0.970913	0.99	0.99	0	0.0190867	0	TRUE	78837	788
Greece	GRC	Europe	HIC	2022	ARIMA(0,1,0)	0.99	0.966624	0.99	0.99	0	0.0233763	0	TRUE	76918	769
Grenada	GRD	Americas	UMIC	2020	ARIMA(0,0,0) with non-zero mean	0.975	0.920483	0.99	0.79	-0.185	-0.130483	-0.2	FALSE	1990	418
Grenada	GRD	Americas	UMIC	2021	ARIMA(0,0,0) with non-zero mean	0.975	0.920483	0.99	0.84	-0.135	-0.0804832	-0.15	FALSE	1967	315
Grenada	GRD	Americas	UMIC	2022	ARIMA(0,0,0) with non-zero mean	0.975	0.920483	0.99	0.79	-0.185	-0.130483	-0.2	FALSE	1939	407
Guatemala	GTM	Americas	UMIC	2020	ARIMA(0,0,0) with non-zero mean	0.9535	0.894435	0.99	0.92	-0.0335	0.0255648	-0.07	TRUE	372306	29784
Guatemala	GTM	Americas	UMIC	2021	ARIMA(0,0,0) with non-zero mean	0.9535	0.894435	0.99	0.89	-0.0635	-0.0044352	-0.1	FALSE	365842	40243
Guatemala	GTM	Americas	UMIC	2022	ARIMA(0,0,0) with non-zero mean	0.9535	0.894435	0.99	0.92	-0.0335	0.0255648	-0.07	TRUE	365758	29261
Guyana	GUY	Americas	HIC	2020	ARIMA(0,1,1)	0.982749	0.943879	0.99	0.99	0.00725072	0.0461206	0	TRUE	15971	160
Guyana	GUY	Americas	HIC	2021	ARIMA(0,1,1)	0.982749	0.941332	0.99	0.98	-0.00274928	0.0386676	-0.01	TRUE	16043	321
Guyana	GUY	Americas	HIC	2022	ARIMA(0,1,1)	0.982749	0.938933	0.99	0.98	-0.00274928	0.0410667	-0.01	TRUE	15790	316
Honduras	HND	Americas	LMIC	2020	ARIMA(1,0,0) with non-zero mean	0.905201	0.863011	0.947392	0.85	-0.0552013	-0.0130106	-0.0973921	FALSE	213592	32039
Honduras	HND	Americas	LMIC	2021	ARIMA(1,0,0) with non-zero mean	0.917117	0.86351	0.970723	0.82	-0.0971165	-0.0435097	-0.150723	FALSE	214096	38537
Honduras	HND	Americas	LMIC	2022	ARIMA(1,0,0) with non-zero mean	0.926456	0.866911	0.986001	0.8	-0.126456	-0.066911	-0.186001	FALSE	215156	43031
Croatia	HRV	Europe	HIC	2020	ARIMA(0,1,0)	0.98	0.954166	0.99	0.98	0	0.0258338	-0.01	TRUE	35642	713
Croatia	HRV	Europe	HIC	2021	ARIMA(0,1,0)	0.98	0.943466	0.99	0.98	0	0.0365345	-0.01	TRUE	34617	692
Croatia	HRV	Europe	HIC	2022	ARIMA(0,1,0)	0.98	0.935255	0.99	0.98	0	0.0447454	-0.01	TRUE	33836	677
Hungary	HUN	Europe	HIC	2020	ARIMA(0,0,0) with non-zero mean	0.99	0.99	0.99	0.99	0	0	0	TRUE	92274	923
Hungary	HUN	Europe	HIC	2021	ARIMA(0,0,0) with non-zero mean	0.99	0.99	0.99	0.99	0	0	0	TRUE	91627	916
Hungary	HUN	Europe	HIC	2022	ARIMA(0,0,0) with non-zero mean	0.99	0.99	0.99	0.99	0	0	0	TRUE	91111	911
Indonesia	IDN	Asia	UMIC	2020	ARIMA(0,1,0)	0.9	0.855486	0.944514	0.83	-0.07	-0.0254857	-0.114514	FALSE	4449025	756334
Indonesia	IDN	Asia	UMIC	2021	ARIMA(0,1,0)	0.9	0.837047	0.962953	0.74	-0.16	-0.0970472	-0.222953	FALSE	4422245	1149784
Indonesia	IDN	Asia	UMIC	2022	ARIMA(0,1,0)	0.9	0.822899	0.977101	0.87	-0.03	0.0471011	-0.107101	TRUE	4392068	570969
India	IND	Asia	LMIC	2020	ARIMA(0,1,0) with drift	0.950526	0.923214	0.977838	0.87	-0.0805263	-0.0532144	-0.107838	FALSE	22595171	2937372
India	IND	Asia	LMIC	2021	ARIMA(0,1,0) with drift	0.961053	0.922428	0.99	0.88	-0.0810526	-0.0424278	-0.11	FALSE	22591299	2710956
India	IND	Asia	LMIC	2022	ARIMA(0,1,0) with drift	0.971579	0.924273	0.99	0.95	-0.0215789	0.0257267	-0.04	TRUE	22519905	1125995
Ireland	IRL	Europe	HIC	2020	ARIMA(0,1,0)	0.98	0.969937	0.99	0.98	0	0.0100635	-0.01	TRUE	59539	1191
Ireland	IRL	Europe	HIC	2021	ARIMA(0,1,0)	0.98	0.965768	0.99	0.98	0	0.0142319	-0.01	TRUE	58438	1169
Ireland	IRL	Europe	HIC	2022	ARIMA(0,1,0)	0.98	0.96257	0.99	0.97	-0.01	0.00743045	-0.02	TRUE	57440	1723
Iran (Islamic Republic of)	IRN	Asia	LMIC	2020	ARIMA(0,0,0) with non-zero mean	0.9865	0.970571	0.99	0.99	0.0035	0.0194292	0	TRUE	1231025	12310
Iran (Islamic Republic of)	IRN	Asia	LMIC	2021	ARIMA(0,0,0) with non-zero mean	0.9865	0.970571	0.99	0.98	-0.0065	0.00942917	-0.01	TRUE	1192886	23858
Iran (Islamic Republic of)	IRN	Asia	LMIC	2022	ARIMA(0,0,0) with non-zero mean	0.9865	0.970571	0.99	0.99	0.0035	0.0194292	0	TRUE	1162191	11622
Iraq	IRQ	Asia	UMIC	2020	ARIMA(0,0,1) with non-zero mean	0.898034	0.783093	0.99	0.9	0.00196621	0.116907	-0.09	TRUE	1157092	115709
Iraq	IRQ	Asia	UMIC	2021	ARIMA(0,0,1) with non-zero mean	0.856669	0.717699	0.99	0.89	0.0333308	0.172301	-0.1	TRUE	1170541	128760
Iraq	IRQ	Asia	UMIC	2022	ARIMA(0,0,1) with non-zero mean	0.856669	0.717699	0.99	0.99	0.133331	0.272301	0	TRUE	1183936	11839
Iceland	ISL	Europe	HIC	2020	ARIMA(0,0,0) with non-zero mean	0.9705	0.943168	0.99	0.96	-0.0105	0.0168324	-0.03	TRUE	4529	181
Iceland	ISL	Europe	HIC	2021	ARIMA(0,0,0) with non-zero mean	0.9705	0.943168	0.99	0.97	-0.0005	0.0268324	-0.02	TRUE	4568	137
Iceland	ISL	Europe	HIC	2022	ARIMA(0,0,0) with non-zero mean	0.9705	0.943168	0.99	0.95	-0.0205	0.00683245	-0.04	TRUE	4562	228
Israel	ISR	Asia	HIC	2020	ARIMA(0,1,0)	0.99	0.9595	0.99	0.99	0	0.0304995	0	TRUE	174879	1749
Israel	ISR	Asia	HIC	2021	ARIMA(0,1,0)	0.99	0.946867	0.99	0.99	0	0.0431328	0	TRUE	173883	1739
Israel	ISR	Asia	HIC	2022	ARIMA(0,1,0)	0.99	0.937173	0.99	0.99	0	0.0528267	0	TRUE	174237	1742
Italy	ITA	Europe	HIC	2020	ARIMA(0,0,0) with non-zero mean	0.965	0.943436	0.986564	0.94	-0.025	-0.00343571	-0.0465643	FALSE	409281	24557
Italy	ITA	Europe	HIC	2021	ARIMA(0,0,0) with non-zero mean	0.965	0.943436	0.986564	0.94	-0.025	-0.00343571	-0.0465643	FALSE	409696	24582
Italy	ITA	Europe	HIC	2022	ARIMA(0,0,0) with non-zero mean	0.965	0.943436	0.986564	0.98	0.015	0.0365643	-0.00656429	TRUE	406559	8131
Jamaica	JAM	Americas	UMIC	2020	ARIMA(0,0,0) with non-zero mean	0.9715	0.932159	0.99	0.97	-0.0015	0.0378409	-0.02	TRUE	32984	990
Jamaica	JAM	Americas	UMIC	2021	ARIMA(0,0,0) with non-zero mean	0.9715	0.932159	0.99	0.93	-0.0415	-0.00215914	-0.06	FALSE	32827	2298
Jamaica	JAM	Americas	UMIC	2022	ARIMA(0,0,0) with non-zero mean	0.9715	0.932159	0.99	0.99	0.0185	0.0578409	0	TRUE	32341	323
Jordan	JOR	Asia	LMIC	2020	ARIMA(0,0,0) with non-zero mean	0.974	0.92458	0.99	0.78	-0.194	-0.14458	-0.21	FALSE	240279	52861
Jordan	JOR	Asia	LMIC	2021	ARIMA(0,0,0) with non-zero mean	0.974	0.92458	0.99	0.78	-0.194	-0.14458	-0.21	FALSE	241764	53188
Jordan	JOR	Asia	LMIC	2022	ARIMA(0,0,0) with non-zero mean	0.974	0.92458	0.99	0.78	-0.194	-0.14458	-0.21	FALSE	242668	53387
Japan	JPN	Asia	HIC	2020	ARIMA(0,0,0) with non-zero mean	0.982	0.93416	0.99	0.98	-0.002	0.0458404	-0.01	TRUE	826352	16527
Japan	JPN	Asia	HIC	2021	ARIMA(0,0,0) with non-zero mean	0.982	0.93416	0.99	0.99	0.008	0.0558404	0	TRUE	817283	8173
Japan	JPN	Asia	HIC	2022	ARIMA(0,0,0) with non-zero mean	0.982	0.93416	0.99	0.99	0.008	0.0558404	0	TRUE	813535	8135
Kazakhstan	KAZ	Asia	UMIC	2020	ARIMA(0,0,0) with non-zero mean	0.9735	0.908255	0.99	0.94	-0.0335	0.0317453	-0.05	TRUE	424472	25468
Kazakhstan	KAZ	Asia	UMIC	2021	ARIMA(0,0,0) with non-zero mean	0.9735	0.908255	0.99	0.98	0.0065	0.0717453	-0.01	TRUE	410302	8206
Kazakhstan	KAZ	Asia	UMIC	2022	ARIMA(0,0,0) with non-zero mean	0.9735	0.908255	0.99	0.99	0.0165	0.0817453	0	TRUE	399544	3995
Kenya	KEN	Africa	LMIC	2020	ARIMA(0,1,0)	0.97	0.916417	0.99	0.94	-0.03	0.0235829	-0.05	TRUE	1417397	85044
Kenya	KEN	Africa	LMIC	2021	ARIMA(0,1,0)	0.97	0.894222	0.99	0.99	0.02	0.0957776	0	TRUE	1430189	14302
Kenya	KEN	Africa	LMIC	2022	ARIMA(0,1,0)	0.97	0.877192	0.99	0.95	-0.02	0.0728083	-0.04	TRUE	1451833	72592
Kyrgyzstan	KGZ	Asia	LMIC	2020	ARIMA(0,0,0) with non-zero mean	0.9785	0.950582	0.99	0.9	-0.0785	-0.0505821	-0.09	FALSE	158363	15836
Kyrgyzstan	KGZ	Asia	LMIC	2021	ARIMA(0,0,0) with non-zero mean	0.9785	0.950582	0.99	0.89	-0.0885	-0.0605821	-0.1	FALSE	155579	17114
Kyrgyzstan	KGZ	Asia	LMIC	2022	ARIMA(0,0,0) with non-zero mean	0.9785	0.950582	0.99	0.9	-0.0785	-0.0505821	-0.09	FALSE	152979	15298
Cambodia	KHM	Asia	LMIC	2020	ARIMA(0,1,0)	0.93	0.795031	0.99	0.92	-0.01	0.124969	-0.07	TRUE	319367	25549
Cambodia	KHM	Asia	LMIC	2021	ARIMA(0,1,0)	0.93	0.739125	0.99	0.92	-0.01	0.180875	-0.07	TRUE	314929	25194
Cambodia	KHM	Asia	LMIC	2022	ARIMA(0,1,0)	0.93	0.696226	0.99	0.92	-0.01	0.223774	-0.07	TRUE	312448	24996
Kiribati	KIR	Oceania	LMIC	2020	ARIMA(0,0,1) with non-zero mean	0.945571	0.820907	0.99	0.99	0.0444292	0.169093	0	TRUE	3384	34
Kiribati	KIR	Oceania	LMIC	2021	ARIMA(0,0,1) with non-zero mean	0.908472	0.760862	0.99	0.98	0.0715277	0.219138	-0.01	TRUE	3396	68
Kiribati	KIR	Oceania	LMIC	2022	ARIMA(0,0,1) with non-zero mean	0.908472	0.760862	0.99	0.96	0.0515277	0.199138	-0.03	TRUE	3400	136
Saint Kitts and Nevis	KNA	Americas	HIC	2020	ARIMA(0,0,0) with non-zero mean	0.9875	0.978793	0.99	0.99	0.0025	0.0112074	0	TRUE	589	6
Saint Kitts and Nevis	KNA	Americas	HIC	2021	ARIMA(0,0,0) with non-zero mean	0.9875	0.978793	0.99	0.97	-0.0175	-0.00879263	-0.02	FALSE	574	17
Saint Kitts and Nevis	KNA	Americas	HIC	2022	ARIMA(0,0,0) with non-zero mean	0.9875	0.978793	0.99	0.96	-0.0275	-0.0187926	-0.03	FALSE	559	22
Republic of Korea	KOR	Asia	HIC	2020	ARIMA(0,0,1) with non-zero mean	0.975717	0.952771	0.99	0.98	0.00428254	0.0272294	-0.01	TRUE	293613	5872
Republic of Korea	KOR	Asia	HIC	2021	ARIMA(0,0,1) with non-zero mean	0.97348	0.946961	0.99	0.98	0.00651982	0.0330393	-0.01	TRUE	288419	5768
Republic of Korea	KOR	Asia	HIC	2022	ARIMA(0,0,1) with non-zero mean	0.97348	0.946961	0.99	0.98	0.00651982	0.0330393	-0.01	TRUE	285127	5703
Kuwait	KWT	Asia	HIC	2020	ARIMA(0,0,0) with non-zero mean	0.988	0.977746	0.99	0.99	0.002	0.0122535	0	TRUE	52595	526
Kuwait	KWT	Asia	HIC	2021	ARIMA(0,0,0) with non-zero mean	0.988	0.977746	0.99	0.99	0.002	0.0122535	0	TRUE	44119	441
Kuwait	KWT	Asia	HIC	2022	ARIMA(0,0,0) with non-zero mean	0.988	0.977746	0.99	0.99	0.002	0.0122535	0	TRUE	41217	412
Lao People's Democratic Republic	LAO	Asia	LMIC	2020	ARIMA(0,1,0)	0.86	0.712848	0.99	0.87	0.01	0.157152	-0.12	TRUE	159437	20727
Lao People's Democratic Republic	LAO	Asia	LMIC	2021	ARIMA(0,1,0)	0.86	0.651895	0.99	0.85	-0.01	0.198105	-0.14	TRUE	158442	23766
Lao People's Democratic Republic	LAO	Asia	LMIC	2022	ARIMA(0,1,0)	0.86	0.605125	0.99	0.87	0.01	0.264875	-0.12	TRUE	157386	20460
Lebanon	LBN	Asia	LMIC	2020	ARIMA(1,1,0)	0.96	0.941994	0.978006	0.87	-0.09	-0.0719941	-0.108006	FALSE	87233	11340
Lebanon	LBN	Asia	LMIC	2021	ARIMA(1,1,0)	0.96	0.922855	0.99	0.88	-0.08	-0.042855	-0.11	FALSE	83990	10079
Lebanon	LBN	Asia	LMIC	2022	ARIMA(1,1,0)	0.96	0.902312	0.99	0.88	-0.08	-0.0223116	-0.11	FALSE	80709	9685
Liberia	LBR	Africa	LIC	2020	ARIMA(0,1,0)	0.86	0.733458	0.986542	0.82	-0.04	0.0865423	-0.166542	TRUE	154094	27737
Liberia	LBR	Africa	LIC	2021	ARIMA(0,1,0)	0.86	0.681042	0.99	0.81	-0.05	0.128958	-0.18	TRUE	155385	29523
Liberia	LBR	Africa	LIC	2022	ARIMA(0,1,0)	0.86	0.640822	0.99	0.93	0.07	0.289178	-0.06	TRUE	157137	11000
Libya	LBY	Africa	UMIC	2020	ARIMA(1,0,0) with non-zero mean	0.785767	0.670263	0.901271	0.74	-0.0457672	0.0697371	-0.161271	TRUE	120726	31389
Libya	LBY	Africa	UMIC	2021	ARIMA(1,0,0) with non-zero mean	0.820582	0.675457	0.965708	0.74	-0.0805824	0.0645431	-0.225708	TRUE	119101	30966
Libya	LBY	Africa	UMIC	2022	ARIMA(1,0,0) with non-zero mean	0.847067	0.687289	0.99	0.74	-0.107067	0.052711	-0.25	TRUE	116912	30397
Saint Lucia	LCA	Americas	UMIC	2020	ARIMA(0,0,0) with non-zero mean	0.964	0.852328	0.99	0.9	-0.064	0.0476718	-0.09	TRUE	2069	207
Saint Lucia	LCA	Americas	UMIC	2021	ARIMA(0,0,0) with non-zero mean	0.964	0.852328	0.99	0.89	-0.074	0.0376718	-0.1	TRUE	2043	225
Saint Lucia	LCA	Americas	UMIC	2022	ARIMA(0,0,0) with non-zero mean	0.964	0.852328	0.99	0.92	-0.044	0.0676718	-0.07	TRUE	2014	161
Sri Lanka	LKA	Asia	LMIC	2020	ARIMA(0,0,0) with non-zero mean	0.9885	0.978909	0.99	0.96	-0.0285	-0.0189087	-0.03	FALSE	308186	12327
Sri Lanka	LKA	Asia	LMIC	2021	ARIMA(0,0,0) with non-zero mean	0.9885	0.978909	0.99	0.96	-0.0285	-0.0189087	-0.03	FALSE	304378	12175
Sri Lanka	LKA	Asia	LMIC	2022	ARIMA(0,0,0) with non-zero mean	0.9885	0.978909	0.99	0.98	-0.0085	0.00109129	-0.01	TRUE	299963	5999
Lithuania	LTU	Europe	HIC	2020	ARIMA(0,0,0) with non-zero mean	0.971	0.944859	0.99	0.95	-0.021	0.00514145	-0.04	TRUE	27431	1372
Lithuania	LTU	Europe	HIC	2021	ARIMA(0,0,0) with non-zero mean	0.971	0.944859	0.99	0.93	-0.041	-0.0148586	-0.06	FALSE	26793	1876
Lithuania	LTU	Europe	HIC	2022	ARIMA(0,0,0) with non-zero mean	0.971	0.944859	0.99	0.93	-0.041	-0.0148586	-0.06	FALSE	26143	1830
Luxembourg	LUX	Europe	HIC	2020	ARIMA(0,0,0) with non-zero mean	0.99	0.99	0.99	0.99	0	0	0	TRUE	6444	64
Luxembourg	LUX	Europe	HIC	2021	ARIMA(0,0,0) with non-zero mean	0.99	0.99	0.99	0.99	0	0	0	TRUE	6564	66
Luxembourg	LUX	Europe	HIC	2022	ARIMA(0,0,0) with non-zero mean	0.99	0.99	0.99	0.99	0	0	0	TRUE	6658	67
Latvia	LVA	Europe	HIC	2020	ARIMA(0,0,0) with non-zero mean	0.973	0.930295	0.99	0.99	0.017	0.0597046	0	TRUE	17496	175
Latvia	LVA	Europe	HIC	2021	ARIMA(0,0,0) with non-zero mean	0.973	0.930295	0.99	0.96	-0.013	0.0297046	-0.03	TRUE	16978	679
Latvia	LVA	Europe	HIC	2022	ARIMA(0,0,0) with non-zero mean	0.973	0.930295	0.99	0.99	0.017	0.0597046	0	TRUE	16491	165
Morocco	MAR	Africa	LMIC	2020	ARIMA(0,1,1)	0.989795	0.966233	0.99	0.99	0.000205148	0.0237673	0	TRUE	647003	6470
Morocco	MAR	Africa	LMIC	2021	ARIMA(0,1,1)	0.989795	0.965376	0.99	0.99	0.000205148	0.0246242	0	TRUE	641736	6417
Morocco	MAR	Africa	LMIC	2022	ARIMA(0,1,1)	0.989795	0.964548	0.99	0.99	0.000205148	0.025452	0	TRUE	634624	6346
Monaco	MCO	Europe	HIC	2020	ARIMA(0,0,0) with non-zero mean	0.99	0.99	0.99	0.99	0	0	0	TRUE	323	3
Monaco	MCO	Europe	HIC	2021	ARIMA(0,0,0) with non-zero mean	0.99	0.99	0.99	0.99	0	0	0	TRUE	321	3
Monaco	MCO	Europe	HIC	2022	ARIMA(0,0,0) with non-zero mean	0.99	0.99	0.99	0.99	0	0	0	TRUE	318	3
Republic of Moldova	MDA	Europe	UMIC	2020	ARIMA(0,1,0)	0.91	0.839331	0.980669	0.86	-0.05	0.0206689	-0.120669	TRUE	38166	5343
Republic of Moldova	MDA	Europe	UMIC	2021	ARIMA(0,1,0)	0.91	0.810059	0.99	0.87	-0.04	0.0599409	-0.12	TRUE	37740	4906
Republic of Moldova	MDA	Europe	UMIC	2022	ARIMA(0,1,0)	0.91	0.787598	0.99	0.89	-0.02	0.102402	-0.1	TRUE	36541	4020
Madagascar	MDG	Africa	LIC	2020	ARIMA(1,0,0) with non-zero mean	0.772406	0.699692	0.84512	0.78	0.00759399	0.0803076	-0.0651196	TRUE	857391	188626
Madagascar	MDG	Africa	LIC	2021	ARIMA(1,0,0) with non-zero mean	0.774299	0.681772	0.866827	0.66	-0.114299	-0.021772	-0.206827	FALSE	867928	295096
Madagascar	MDG	Africa	LIC	2022	ARIMA(1,0,0) with non-zero mean	0.775789	0.672888	0.87869	0.66	-0.115789	-0.0128879	-0.21869	FALSE	880625	299412
Maldives	MDV	Asia	UMIC	2020	ARIMA(0,0,0) with non-zero mean	0.9855	0.972048	0.99	0.99	0.0045	0.0179519	0	TRUE	7455	75
Maldives	MDV	Asia	UMIC	2021	ARIMA(0,0,0) with non-zero mean	0.9855	0.972048	0.99	0.97	-0.0155	-0.00204813	-0.02	FALSE	7305	219
Maldives	MDV	Asia	UMIC	2022	ARIMA(0,0,0) with non-zero mean	0.9855	0.972048	0.99	0.99	0.0045	0.0179519	0	TRUE	7160	72
Mexico	MEX	Americas	UMIC	2020	ARIMA(0,1,0)	0.84	0.776568	0.903432	0.77	-0.07	-0.00656798	-0.133432	FALSE	1941370	446515
Mexico	MEX	Americas	UMIC	2021	ARIMA(0,1,0)	0.84	0.750294	0.929706	0.83	-0.01	0.0797064	-0.0997064	TRUE	1863705	316830
Mexico	MEX	Americas	UMIC	2022	ARIMA(0,1,0)	0.84	0.730133	0.949867	0.93	0.09	0.199867	-0.0198675	TRUE	1848667	129407
Marshall Islands	MHL	Oceania	UMIC	2020	ARIMA(0,1,0)	0.96	0.746903	0.99	0.97	0.01	0.223097	-0.02	TRUE	867	26
Marshall Islands	MHL	Oceania	UMIC	2021	ARIMA(0,1,0)	0.96	0.658636	0.99	0.97	0.01	0.311364	-0.02	TRUE	811	24
Marshall Islands	MHL	Oceania	UMIC	2022	ARIMA(0,1,0)	0.96	0.590906	0.99	0.96	0	0.369094	-0.03	TRUE	753	30
North Macedonia	MKD	Europe	UMIC	2020	ARIMA(0,0,0) with non-zero mean	0.9725	0.945615	0.99	0.93	-0.0425	-0.015615	-0.06	FALSE	20210	1415
North Macedonia	MKD	Europe	UMIC	2021	ARIMA(0,0,0) with non-zero mean	0.9725	0.945615	0.99	0.89	-0.0825	-0.055615	-0.1	FALSE	20028	2203
North Macedonia	MKD	Europe	UMIC	2022	ARIMA(0,0,0) with non-zero mean	0.9725	0.945615	0.99	0.92	-0.0525	-0.025615	-0.07	FALSE	19907	1593
Mali	MLI	Africa	LIC	2020	ARIMA(2,0,0) with non-zero mean	0.813113	0.737911	0.888314	0.75	-0.0631127	0.0120885	-0.138314	TRUE	851461	212865
Mali	MLI	Africa	LIC	2021	ARIMA(2,0,0) with non-zero mean	0.80197	0.658939	0.945001	0.82	0.01803	0.161061	-0.125001	TRUE	872528	157055
Mali	MLI	Africa	LIC	2022	ARIMA(2,0,0) with non-zero mean	0.789744	0.5941	0.985389	0.82	0.0302555	0.2259	-0.165389	TRUE	892365	160626
Malta	MLT	Europe	HIC	2020	ARIMA(1,0,0) with non-zero mean	0.974449	0.915068	0.99	0.99	0.0155508	0.0749317	0	TRUE	4496	45
Malta	MLT	Europe	HIC	2021	ARIMA(1,0,0) with non-zero mean	0.970244	0.895745	0.99	0.99	0.0197564	0.0942555	0	TRUE	4649	46
Malta	MLT	Europe	HIC	2022	ARIMA(1,0,0) with non-zero mean	0.967057	0.885131	0.99	0.99	0.0229426	0.104869	0	TRUE	4835	48
Mongolia	MNG	Asia	LMIC	2020	ARIMA(0,0,0) with non-zero mean	0.98	0.948848	0.99	0.98	1.11022e-16	0.0311524	-0.01	TRUE	72943	1459
Mongolia	MNG	Asia	LMIC	2021	ARIMA(0,0,0) with non-zero mean	0.98	0.948848	0.99	0.97	-0.01	0.0211524	-0.02	TRUE	70883	2126
Mongolia	MNG	Asia	LMIC	2022	ARIMA(0,0,0) with non-zero mean	0.98	0.948848	0.99	0.97	-0.01	0.0211524	-0.02	TRUE	68948	2068
Mozambique	MOZ	Africa	LIC	2020	ARIMA(1,1,0)	0.91	0.889969	0.930031	0.83	-0.08	-0.0599685	-0.100031	FALSE	1104167	187708
Mozambique	MOZ	Africa	LIC	2021	ARIMA(1,1,0)	0.91	0.872161	0.947839	0.67	-0.24	-0.202161	-0.277839	FALSE	1125799	371514
Mozambique	MOZ	Africa	LIC	2022	ARIMA(1,1,0)	0.91	0.855392	0.964608	0.67	-0.24	-0.185392	-0.294608	FALSE	1141329	376639
Mauritania	MRT	Africa	LMIC	2020	ARIMA(2,0,0) with non-zero mean	0.8855	0.783671	0.987329	0.8	-0.0855002	0.0163288	-0.187329	TRUE	144730	28946
Mauritania	MRT	Africa	LMIC	2021	ARIMA(2,0,0) with non-zero mean	0.876556	0.761096	0.99	0.75	-0.126556	-0.0110957	-0.24	FALSE	147564	36891
Mauritania	MRT	Africa	LMIC	2022	ARIMA(2,0,0) with non-zero mean	0.868507	0.748848	0.988166	0.84	-0.0285071	0.0911518	-0.148166	TRUE	150443	24071
Mauritius	MUS	Africa	UMIC	2020	ARIMA(1,0,0) with non-zero mean	0.967982	0.931019	0.99	0.94	-0.0279821	0.0089807	-0.05	TRUE	13297	798
Mauritius	MUS	Africa	UMIC	2021	ARIMA(1,0,0) with non-zero mean	0.966171	0.91651	0.99	0.93	-0.0361714	0.0134904	-0.06	TRUE	13267	929
Mauritius	MUS	Africa	UMIC	2022	ARIMA(1,0,0) with non-zero mean	0.964547	0.90665	0.99	0.96	-0.00454659	0.05335	-0.03	TRUE	13110	524
Malawi	MWI	Africa	LIC	2020	ARIMA(1,0,0) with non-zero mean	0.968297	0.922387	0.99	0.95	-0.0182972	0.0276135	-0.04	TRUE	627928	31396
Malawi	MWI	Africa	LIC	2021	ARIMA(1,0,0) with non-zero mean	0.967486	0.916638	0.99	0.95	-0.0174865	0.033362	-0.04	TRUE	637864	31893
Malawi	MWI	Africa	LIC	2022	ARIMA(1,0,0) with non-zero mean	0.967101	0.915198	0.99	0.89	-0.0771005	-0.025198	-0.1	FALSE	649567	71452
Malaysia	MYS	Asia	UMIC	2020	ARIMA(0,1,0)	0.99	0.980996	0.99	0.99	0	0.00900394	0	TRUE	508146	5081
Malaysia	MYS	Asia	UMIC	2021	ARIMA(0,1,0)	0.99	0.977267	0.99	0.98	-0.01	0.0027335	-0.01	TRUE	508068	10161
Malaysia	MYS	Asia	UMIC	2022	ARIMA(0,1,0)	0.99	0.974405	0.99	0.99	0	0.0155953	0	TRUE	506637	5066
Namibia	NAM	Africa	UMIC	2020	ARIMA(0,1,0)	0.92	0.856409	0.983591	0.97	0.05	0.113591	-0.0135909	TRUE	67701	2031
Namibia	NAM	Africa	UMIC	2021	ARIMA(0,1,0)	0.92	0.830069	0.99	0.98	0.06	0.149931	-0.01	TRUE	67796	1356
Namibia	NAM	Africa	UMIC	2022	ARIMA(0,1,0)	0.92	0.809857	0.99	0.9	-0.02	0.0901427	-0.09	TRUE	67362	6736
Niger	NER	Africa	LIC	2020	ARIMA(0,1,0) with drift	0.944211	0.889038	0.99	0.93	-0.0142105	0.040962	-0.06	TRUE	1069907	74893
Niger	NER	Africa	LIC	2021	ARIMA(0,1,0) with drift	0.968421	0.890395	0.99	0.94	-0.0284211	0.0496046	-0.05	TRUE	1104024	66241
Niger	NER	Africa	LIC	2022	ARIMA(0,1,0) with drift	0.99	0.89707	0.99	0.96	-0.03	0.06293	-0.03	TRUE	1140790	45632
Nigeria	NGA	Africa	LMIC	2020	ARIMA(0,1,0)	0.72	0.604484	0.835516	0.7	-0.02	0.0955165	-0.135516	TRUE	7373502	2212051
Nigeria	NGA	Africa	LMIC	2021	ARIMA(0,1,0)	0.72	0.556635	0.883365	0.7	-0.02	0.143365	-0.183365	TRUE	7490708	2247212
Nigeria	NGA	Africa	LMIC	2022	ARIMA(0,1,0)	0.72	0.51992	0.92008	0.7	-0.02	0.18008	-0.22008	TRUE	7570882	2271265
Nicaragua	NIC	Americas	LMIC	2020	ARIMA(0,1,0)	0.99	0.918337	0.99	0.94	-0.05	0.0216632	-0.05	TRUE	139644	8379
Nicaragua	NIC	Americas	LMIC	2021	ARIMA(0,1,0)	0.99	0.888653	0.99	0.88	-0.11	-0.00865293	-0.11	FALSE	138979	16677
Nicaragua	NIC	Americas	LMIC	2022	ARIMA(0,1,0)	0.99	0.865876	0.99	0.94	-0.05	0.0741243	-0.05	TRUE	137669	8260
Netherlands (Kingdom of the)	NLD	Europe	HIC	2020	ARIMA(0,1,0)	0.98	0.969936	0.99	0.98	0	0.0100643	-0.01	TRUE	172527	3451
Netherlands (Kingdom of the)	NLD	Europe	HIC	2021	ARIMA(0,1,0)	0.98	0.965767	0.99	0.98	0	0.014233	-0.01	TRUE	179730	3595
Netherlands (Kingdom of the)	NLD	Europe	HIC	2022	ARIMA(0,1,0)	0.98	0.962568	0.99	0.97	-0.01	0.0074318	-0.02	TRUE	180920	5428
Norway	NOR	Europe	HIC	2020	ARIMA(0,0,0) with non-zero mean	0.99	0.99	0.99	0.98	-0.01	-0.01	-0.01	FALSE	53510	1070
Norway	NOR	Europe	HIC	2021	ARIMA(0,0,0) with non-zero mean	0.99	0.99	0.99	0.98	-0.01	-0.01	-0.01	FALSE	53777	1076
Norway	NOR	Europe	HIC	2022	ARIMA(0,0,0) with non-zero mean	0.99	0.99	0.99	0.98	-0.01	-0.01	-0.01	FALSE	53902	1078
Nepal	NPL	Asia	LMIC	2020	ARIMA(2,1,0) with drift	0.98113	0.931371	0.99	0.89	-0.0911298	-0.0413713	-0.1	FALSE	589850	64884
Nepal	NPL	Asia	LMIC	2021	ARIMA(2,1,0) with drift	0.973751	0.921046	0.99	0.92	-0.0537511	-0.00104589	-0.07	FALSE	597369	47790
Nepal	NPL	Asia	LMIC	2022	ARIMA(2,1,0) with drift	0.99	0.924694	0.99	0.95	-0.04	0.0253057	-0.04	TRUE	605385	30269
Nauru	NRU	Oceania	HIC	2020	ARIMA(0,1,0)	0.99	0.916389	0.99	0.99	0	0.0736113	0	TRUE	345	3
Nauru	NRU	Oceania	HIC	2021	ARIMA(0,1,0)	0.99	0.885898	0.99	0.99	0	0.104102	0	TRUE	341	3
Nauru	NRU	Oceania	HIC	2022	ARIMA(0,1,0)	0.99	0.862501	0.99	0.99	0	0.127499	0	TRUE	336	3
New Zealand	NZL	Oceania	HIC	2020	ARIMA(0,0,1) with non-zero mean	0.934584	0.902772	0.966397	0.94	0.00541576	0.0372284	-0.0263969	TRUE	62927	3776
New Zealand	NZL	Oceania	HIC	2021	ARIMA(0,0,1) with non-zero mean	0.931806	0.895842	0.96777	0.93	-0.0018059	0.0341584	-0.0377702	TRUE	63341	4434
New Zealand	NZL	Oceania	HIC	2022	ARIMA(0,0,1) with non-zero mean	0.931806	0.895842	0.96777	0.94	0.0081941	0.0441584	-0.0277702	TRUE	63911	3835
Oman	OMN	Asia	HIC	2020	ARIMA(0,0,0) with non-zero mean	0.9895	0.985117	0.99	0.99	0.0005	0.00488261	0	TRUE	86203	862
Oman	OMN	Asia	HIC	2021	ARIMA(0,0,0) with non-zero mean	0.9895	0.985117	0.99	0.99	0.0005	0.00488261	0	TRUE	82817	828
Oman	OMN	Asia	HIC	2022	ARIMA(0,0,0) with non-zero mean	0.9895	0.985117	0.99	0.99	0.0005	0.00488261	0	TRUE	80439	804
Pakistan	PAK	Asia	LMIC	2020	ARIMA(0,1,0) with drift	0.911053	0.857219	0.964886	0.87	-0.0410526	0.0127808	-0.0948861	TRUE	6087559	791383
Pakistan	PAK	Asia	LMIC	2021	ARIMA(0,1,0) with drift	0.922105	0.845973	0.99	0.9	-0.0221053	0.0540267	-0.09	TRUE	6105641	610564
Pakistan	PAK	Asia	LMIC	2022	ARIMA(0,1,0) with drift	0.933158	0.839916	0.99	0.93	-0.00315789	0.0900844	-0.06	TRUE	6155881	430912
Panama	PAN	Americas	HIC	2020	ARIMA(0,0,0) with non-zero mean	0.967	0.930415	0.99	0.93	-0.037	-0.000415234	-0.06	FALSE	75991	5319
Panama	PAN	Americas	HIC	2021	ARIMA(0,0,0) with non-zero mean	0.967	0.930415	0.99	0.98	0.013	0.0495848	-0.01	TRUE	76053	1521
Panama	PAN	Americas	HIC	2022	ARIMA(0,0,0) with non-zero mean	0.967	0.930415	0.99	0.98	0.013	0.0495848	-0.01	TRUE	75783	1516
Peru	PER	Americas	UMIC	2020	ARIMA(0,0,0) with non-zero mean	0.96	0.916871	0.99	0.93	-0.03	0.0131286	-0.06	TRUE	587870	41151
Peru	PER	Americas	UMIC	2021	ARIMA(0,0,0) with non-zero mean	0.96	0.916871	0.99	0.9	-0.06	-0.0168714	-0.09	FALSE	588365	58836
Peru	PER	Americas	UMIC	2022	ARIMA(0,0,0) with non-zero mean	0.96	0.916871	0.99	0.93	-0.03	0.0131286	-0.06	TRUE	587155	41101
Philippines	PHL	Asia	LMIC	2020	ARIMA(0,1,0)	0.73	0.659046	0.800954	0.74	0.01	0.0809542	-0.0609542	TRUE	2424248	630304
Philippines	PHL	Asia	LMIC	2021	ARIMA(0,1,0)	0.73	0.629656	0.830344	0.57	-0.16	-0.0596556	-0.260344	FALSE	2437200	1047996
Philippines	PHL	Asia	LMIC	2022	ARIMA(0,1,0)	0.73	0.607104	0.852896	0.74	0.01	0.132896	-0.112896	TRUE	2450775	637202
Palau	PLW	Oceania	UMIC	2020	ARIMA(0,1,0)	0.99	0.982199	0.99	0.99	0	0.00780056	0	TRUE	273	3
Palau	PLW	Oceania	UMIC	2021	ARIMA(0,1,0)	0.99	0.978968	0.99	0.99	0	0.0110317	0	TRUE	269	3
Palau	PLW	Oceania	UMIC	2022	ARIMA(0,1,0)	0.99	0.976489	0.99	0.99	0	0.013511	0	TRUE	267	3
Papua New Guinea	PNG	Oceania	LMIC	2020	ARIMA(0,1,0)	0.44	0.313938	0.566062	0.48	0.04	0.166062	-0.0860621	TRUE	245774	127802
Papua New Guinea	PNG	Oceania	LMIC	2021	ARIMA(0,1,0)	0.44	0.261721	0.618279	0.39	-0.05	0.128279	-0.228279	TRUE	246340	150267
Papua New Guinea	PNG	Oceania	LMIC	2022	ARIMA(0,1,0)	0.44	0.221654	0.658346	0.45	0.01	0.228346	-0.208346	TRUE	247322	136027
Poland	POL	Europe	HIC	2020	ARIMA(0,0,0) with non-zero mean	0.99	0.99	0.99	0.99	0	0	0	TRUE	371829	3718
Poland	POL	Europe	HIC	2021	ARIMA(0,0,0) with non-zero mean	0.99	0.99	0.99	0.99	0	0	0	TRUE	362344	3623
Poland	POL	Europe	HIC	2022	ARIMA(0,0,0) with non-zero mean	0.99	0.99	0.99	0.99	0	0	0	TRUE	352814	3528
Portugal	PRT	Europe	HIC	2020	ARIMA(0,0,0) with non-zero mean	0.9845	0.960307	0.99	0.99	0.0055	0.0296933	0	TRUE	82767	828
Portugal	PRT	Europe	HIC	2021	ARIMA(0,0,0) with non-zero mean	0.9845	0.960307	0.99	0.99	0.0055	0.0296933	0	TRUE	80296	803
Portugal	PRT	Europe	HIC	2022	ARIMA(0,0,0) with non-zero mean	0.9845	0.960307	0.99	0.99	0.0055	0.0296933	0	TRUE	79868	799
Paraguay	PRY	Americas	UMIC	2020	ARIMA(1,0,0) with non-zero mean	0.897459	0.858361	0.936556	0.84	-0.0574586	-0.0183608	-0.0965565	FALSE	136776	21884
Paraguay	PRY	Americas	UMIC	2021	ARIMA(1,0,0) with non-zero mean	0.910063	0.861841	0.958285	0.79	-0.120063	-0.0718408	-0.168285	FALSE	136478	28660
Paraguay	PRY	Americas	UMIC	2022	ARIMA(1,0,0) with non-zero mean	0.919162	0.866811	0.971512	0.82	-0.0991619	-0.0468113	-0.151512	FALSE	135965	24474
State of Palestine	PSE	Asia	UMIC	2020	ARIMA(2,0,0) with non-zero mean	0.988329	0.974602	0.99	0.99	0.00167117	0.0153981	0	TRUE	142870	1429
State of Palestine	PSE	Asia	UMIC	2021	ARIMA(2,0,0) with non-zero mean	0.986161	0.963675	0.99	0.99	0.00383937	0.0263251	0	TRUE	143284	1433
State of Palestine	PSE	Asia	UMIC	2022	ARIMA(2,0,0) with non-zero mean	0.984248	0.956816	0.99	0.99	0.00575227	0.0331838	0	TRUE	143596	1436
Qatar	QAT	Asia	HIC	2020	ARIMA(0,0,1) with non-zero mean	0.976656	0.942649	0.99	0.96	-0.016656	0.0173505	-0.03	TRUE	30837	1233
Qatar	QAT	Asia	HIC	2021	ARIMA(0,0,1) with non-zero mean	0.972504	0.930528	0.99	0.99	0.0174963	0.0594724	0	TRUE	26425	264
Qatar	QAT	Asia	HIC	2022	ARIMA(0,0,1) with non-zero mean	0.972504	0.930528	0.99	0.99	0.0174963	0.0594724	0	TRUE	24392	244
Romania	ROU	Europe	HIC	2020	ARIMA(0,1,0)	0.96	0.946503	0.973497	0.95	-0.01	0.00349674	-0.0234967	TRUE	198135	9907
Romania	ROU	Europe	HIC	2021	ARIMA(0,1,0)	0.96	0.940913	0.979087	0.97	0.01	0.0290873	-0.00908727	TRUE	194454	5834
Romania	ROU	Europe	HIC	2022	ARIMA(0,1,0)	0.96	0.936623	0.983377	0.89	-0.07	-0.046623	-0.093377	FALSE	190867	20995
Russian Federation	RUS	Europe	UMIC	2020	ARIMA(1,0,0) with non-zero mean	0.971174	0.958929	0.983419	0.97	-0.00117375	0.0110714	-0.0134189	TRUE	1432696	42981
Russian Federation	RUS	Europe	UMIC	2021	ARIMA(1,0,0) with non-zero mean	0.972005	0.957	0.98701	0.97	-0.00200507	0.0130002	-0.0170104	TRUE	1392819	41785
Russian Federation	RUS	Europe	UMIC	2022	ARIMA(1,0,0) with non-zero mean	0.972594	0.95638	0.988808	0.97	-0.00259386	0.01362	-0.0188077	TRUE	1371074	41132
Rwanda	RWA	Africa	LIC	2020	ARIMA(0,1,0)	0.99	0.961559	0.99	0.91	-0.08	-0.0515588	-0.08	FALSE	388064	34926
Rwanda	RWA	Africa	LIC	2021	ARIMA(0,1,0)	0.99	0.949778	0.99	0.9	-0.09	-0.049778	-0.09	FALSE	393445	39344
Rwanda	RWA	Africa	LIC	2022	ARIMA(0,1,0)	0.99	0.940738	0.99	0.99	0	0.0492616	0	TRUE	396133	3961
Saudi Arabia	SAU	Asia	HIC	2020	ARIMA(0,0,0) with non-zero mean	0.9745	0.951157	0.99	0.96	-0.0145	0.00884268	-0.03	TRUE	662503	26500
Saudi Arabia	SAU	Asia	HIC	2021	ARIMA(0,0,0) with non-zero mean	0.9745	0.951157	0.99	0.97	-0.0045	0.0188427	-0.02	TRUE	626222	18787
Saudi Arabia	SAU	Asia	HIC	2022	ARIMA(0,0,0) with non-zero mean	0.9745	0.951157	0.99	0.98	0.0055	0.0288427	-0.01	TRUE	612763	12255
Sudan	SDN	Africa	LIC	2020	ARIMA(1,1,0) with drift	0.98662	0.926922	0.99	0.96	-0.0266202	0.0330781	-0.03	TRUE	1470023	58801
Sudan	SDN	Africa	LIC	2021	ARIMA(1,1,0) with drift	0.99	0.927896	0.99	0.94	-0.05	0.0121037	-0.05	TRUE	1483986	89039
Sudan	SDN	Africa	LIC	2022	ARIMA(1,1,0) with drift	0.99	0.926847	0.99	0.94	-0.05	0.0131527	-0.05	TRUE	1499138	89948
Senegal	SEN	Africa	LMIC	2020	ARIMA(0,1,0)	0.97	0.87611	0.99	0.93	-0.04	0.0538896	-0.06	TRUE	531119	37178
Senegal	SEN	Africa	LMIC	2021	ARIMA(0,1,0)	0.97	0.83722	0.99	0.87	-0.1	0.03278	-0.12	TRUE	538096	69952
Senegal	SEN	Africa	LMIC	2022	ARIMA(0,1,0)	0.97	0.807378	0.99	0.9	-0.07	0.0926216	-0.09	TRUE	545212	54521
Singapore	SGP	Asia	HIC	2020	ARIMA(1,0,0) with non-zero mean	0.985135	0.970968	0.99	0.99	0.00486517	0.0190323	0	TRUE	41317	413
Singapore	SGP	Asia	HIC	2021	ARIMA(1,0,0) with non-zero mean	0.982127	0.96547	0.99	0.99	0.00787321	0.0245296	0	TRUE	42161	422
Singapore	SGP	Asia	HIC	2022	ARIMA(1,0,0) with non-zero mean	0.980267	0.962752	0.99	0.99	0.00973303	0.0272477	0	TRUE	42273	423
Solomon Islands	SLB	Oceania	LMIC	2020	ARIMA(0,0,0) with non-zero mean	0.907	0.797393	0.99	0.98	0.073	0.182607	-0.01	TRUE	20590	412
Solomon Islands	SLB	Oceania	LMIC	2021	ARIMA(0,0,0) with non-zero mean	0.907	0.797393	0.99	0.95	0.043	0.152607	-0.04	TRUE	20794	1040
Solomon Islands	SLB	Oceania	LMIC	2022	ARIMA(0,0,0) with non-zero mean	0.907	0.797393	0.99	0.99	0.083	0.192607	0	TRUE	20960	210
Sierra Leone	SLE	Africa	LIC	2020	ARIMA(0,1,0)	0.95	0.782661	0.99	0.93	-0.02	0.147339	-0.06	TRUE	248795	17416
Sierra Leone	SLE	Africa	LIC	2021	ARIMA(0,1,0)	0.95	0.713347	0.99	0.94	-0.01	0.226653	-0.05	TRUE	250337	15020
Sierra Leone	SLE	Africa	LIC	2022	ARIMA(0,1,0)	0.95	0.660161	0.99	0.92	-0.03	0.259839	-0.07	TRUE	251464	20117
El Salvador	SLV	Americas	UMIC	2020	ARIMA(0,0,1) with non-zero mean	0.951844	0.899449	0.99	0.87	-0.081844	-0.0294486	-0.12	FALSE	101091	13142
El Salvador	SLV	Americas	UMIC	2021	ARIMA(0,0,1) with non-zero mean	0.959824	0.897756	0.99	0.78	-0.179824	-0.117756	-0.21	FALSE	100463	22102
El Salvador	SLV	Americas	UMIC	2022	ARIMA(0,0,1) with non-zero mean	0.959824	0.897756	0.99	0.76	-0.199824	-0.137756	-0.23	FALSE	99449	23868
San Marino	SMR	Europe	HIC	2020	ARIMA(1,1,0)	0.920711	0.870463	0.970959	0.92	-0.000711204	0.0495366	-0.050959	TRUE	208	17
San Marino	SMR	Europe	HIC	2021	ARIMA(1,1,0)	0.909987	0.854202	0.965772	0.91	1.26453e-05	0.0557975	-0.0557722	TRUE	202	18
San Marino	SMR	Europe	HIC	2022	ARIMA(1,1,0)	0.91554	0.84821	0.98287	0.93	0.01446	0.0817904	-0.0528703	TRUE	200	14
Serbia	SRB	Europe	UMIC	2020	ARIMA(0,0,0) with non-zero mean	0.9695	0.926149	0.99	0.97	0.0005	0.0438507	-0.02	TRUE	68298	2049
Serbia	SRB	Europe	UMIC	2021	ARIMA(0,0,0) with non-zero mean	0.9695	0.926149	0.99	0.96	-0.0095	0.0338507	-0.03	TRUE	67352	2694
Serbia	SRB	Europe	UMIC	2022	ARIMA(0,0,0) with non-zero mean	0.9695	0.926149	0.99	0.97	0.0005	0.0438507	-0.02	TRUE	66304	1989
Sao Tome and Principe	STP	Africa	LMIC	2020	ARIMA(2,0,2) with non-zero mean	0.970022	0.938402	0.99	0.97	-2.20708e-05	0.0315982	-0.02	TRUE	6149	184
Sao Tome and Principe	STP	Africa	LMIC	2021	ARIMA(2,0,2) with non-zero mean	0.978524	0.946697	0.99	0.97	-0.00852364	0.0233035	-0.02	TRUE	6251	188
Sao Tome and Principe	STP	Africa	LMIC	2022	ARIMA(2,0,2) with non-zero mean	0.969138	0.915216	0.99	0.97	0.0008618	0.0547839	-0.02	TRUE	6300	189
Suriname	SUR	Americas	UMIC	2020	ARIMA(0,1,0)	0.81	0.702742	0.917258	0.6	-0.21	-0.102742	-0.317258	FALSE	10946	4378
Suriname	SUR	Americas	UMIC	2021	ARIMA(0,1,0)	0.81	0.658314	0.961686	0.81	0	0.151686	-0.151686	TRUE	10983	2087
Suriname	SUR	Americas	UMIC	2022	ARIMA(0,1,0)	0.81	0.624223	0.99	0.83	0.02	0.205777	-0.16	TRUE	10965	1864
Slovakia	SVK	Europe	HIC	2020	ARIMA(0,0,0) with non-zero mean	0.99	0.99	0.99	0.98	-0.01	-0.01	-0.01	FALSE	55496	1110
Slovakia	SVK	Europe	HIC	2021	ARIMA(0,0,0) with non-zero mean	0.99	0.99	0.99	0.97	-0.02	-0.02	-0.02	FALSE	54129	1624
Slovakia	SVK	Europe	HIC	2022	ARIMA(0,0,0) with non-zero mean	0.99	0.99	0.99	0.97	-0.02	-0.02	-0.02	FALSE	53142	1594
Slovenia	SVN	Europe	HIC	2020	ARIMA(1,0,0) with non-zero mean	0.97904	0.966382	0.99	0.98	0.000959865	0.0136183	-0.01	TRUE	19093	382
Slovenia	SVN	Europe	HIC	2021	ARIMA(1,0,0) with non-zero mean	0.978319	0.962488	0.99	0.92	-0.0583192	-0.0424881	-0.07	FALSE	19115	1529
Slovenia	SVN	Europe	HIC	2022	ARIMA(1,0,0) with non-zero mean	0.977778	0.960411	0.99	0.92	-0.0577778	-0.0404108	-0.07	FALSE	18813	1505
Sweden	SWE	Europe	HIC	2020	ARIMA(0,0,0) with non-zero mean	0.9895	0.985117	0.99	0.98	-0.0095	-0.00511739	-0.01	FALSE	112137	2243
Sweden	SWE	Europe	HIC	2021	ARIMA(0,0,0) with non-zero mean	0.9895	0.985117	0.99	0.98	-0.0095	-0.00511739	-0.01	FALSE	113135	2263
Sweden	SWE	Europe	HIC	2022	ARIMA(0,0,0) with non-zero mean	0.9895	0.985117	0.99	0.96	-0.0295	-0.0251174	-0.03	FALSE	113902	4556
Eswatini	SWZ	Africa	LMIC	2020	ARIMA(0,1,0)	0.96	0.937069	0.982931	0.87	-0.09	-0.0670685	-0.112931	FALSE	28232	3670
Eswatini	SWZ	Africa	LMIC	2021	ARIMA(0,1,0)	0.96	0.92757	0.99	0.86	-0.1	-0.06757	-0.13	FALSE	27914	3908
Eswatini	SWZ	Africa	LMIC	2022	ARIMA(0,1,0)	0.96	0.920282	0.99	0.99	0.03	0.0697185	0	TRUE	27540	275
Seychelles	SYC	Africa	HIC	2020	ARIMA(0,0,0) with non-zero mean	0.9885	0.98132	0.99	0.99	0.0015	0.00868028	0	TRUE	1651	17
Seychelles	SYC	Africa	HIC	2021	ARIMA(0,0,0) with non-zero mean	0.9885	0.98132	0.99	0.99	0.0015	0.00868028	0	TRUE	1625	16
Seychelles	SYC	Africa	HIC	2022	ARIMA(0,0,0) with non-zero mean	0.9885	0.98132	0.99	0.99	0.0015	0.00868028	0	TRUE	1595	16
Syrian Arab Republic	SYR	Asia	LIC	2020	ARIMA(0,1,0)	0.72	0.603785	0.836215	0.65	-0.07	0.046215	-0.186215	TRUE	399455	139809
Syrian Arab Republic	SYR	Asia	LIC	2021	ARIMA(0,1,0)	0.72	0.555647	0.884353	0.65	-0.07	0.0943528	-0.234353	TRUE	419954	146984
Syrian Arab Republic	SYR	Asia	LIC	2022	ARIMA(0,1,0)	0.72	0.51871	0.92129	0.64	-0.08	0.12129	-0.28129	TRUE	440207	158475
Chad	TCD	Africa	LIC	2020	ARIMA(0,1,0)	0.65	0.534659	0.765341	0.69	0.04	0.155341	-0.0753413	TRUE	691134	214252
Chad	TCD	Africa	LIC	2021	ARIMA(0,1,0)	0.65	0.486883	0.813117	0.73	0.08	0.243117	-0.0831173	TRUE	706141	190658
Chad	TCD	Africa	LIC	2022	ARIMA(0,1,0)	0.65	0.450223	0.849777	0.74	0.09	0.289777	-0.109777	TRUE	727088	189043
Togo	TGO	Africa	LIC	2020	ARIMA(0,1,0)	0.9	0.78696	0.99	0.87	-0.03	0.08304	-0.12	TRUE	262499	34125
Togo	TGO	Africa	LIC	2021	ARIMA(0,1,0)	0.9	0.740137	0.99	0.88	-0.02	0.139863	-0.11	TRUE	265319	31838
Togo	TGO	Africa	LIC	2022	ARIMA(0,1,0)	0.9	0.704209	0.99	0.88	-0.02	0.175791	-0.11	TRUE	268452	32214
Thailand	THA	Asia	UMIC	2020	ARIMA(0,1,0)	0.99	0.985482	0.99	0.99	0	0.00451801	0	TRUE	651913	6519
Thailand	THA	Asia	UMIC	2021	ARIMA(0,1,0)	0.99	0.983611	0.99	0.99	0	0.00638943	0	TRUE	640380	6404
Thailand	THA	Asia	UMIC	2022	ARIMA(0,1,0)	0.99	0.982175	0.99	0.99	0	0.00782542	0	TRUE	627364	6274
Tajikistan	TJK	Asia	LMIC	2020	ARIMA(0,1,0)	0.98	0.93978	0.99	0.98	0	0.0402196	-0.01	TRUE	256324	5126
Tajikistan	TJK	Asia	LMIC	2021	ARIMA(0,1,0)	0.98	0.923121	0.99	0.97	-0.01	0.046879	-0.02	TRUE	254611	7638
Tajikistan	TJK	Asia	LMIC	2022	ARIMA(0,1,0)	0.98	0.910338	0.99	0.98	0	0.0696623	-0.01	TRUE	253849	5077
Turkmenistan	TKM	Asia	UMIC	2020	ARIMA(0,1,1)	0.989513	0.970708	0.99	0.99	0.000486949	0.0192922	0	TRUE	135140	1351
Turkmenistan	TKM	Asia	UMIC	2021	ARIMA(0,1,1)	0.989513	0.969724	0.99	0.99	0.000486949	0.0202757	0	TRUE	132864	1329
Turkmenistan	TKM	Asia	UMIC	2022	ARIMA(0,1,1)	0.989513	0.968788	0.99	0.99	0.000486949	0.0212125	0	TRUE	129706	1297
Tonga	TON	Oceania	UMIC	2020	ARIMA(0,0,0) with non-zero mean	0.9855	0.96304	0.99	0.99	0.0045	0.0269598	0	TRUE	2425	24
Tonga	TON	Oceania	UMIC	2021	ARIMA(0,0,0) with non-zero mean	0.9855	0.96304	0.99	0.99	0.0045	0.0269598	0	TRUE	2434	24
Tonga	TON	Oceania	UMIC	2022	ARIMA(0,0,0) with non-zero mean	0.9855	0.96304	0.99	0.99	0.0045	0.0269598	0	TRUE	2436	24
Trinidad and Tobago	TTO	Americas	HIC	2020	ARIMA(0,0,0) with non-zero mean	0.95	0.892769	0.99	0.98	0.03	0.0872307	-0.01	TRUE	17880	358
Trinidad and Tobago	TTO	Americas	HIC	2021	ARIMA(0,0,0) with non-zero mean	0.95	0.892769	0.99	0.95	2.22045e-16	0.0572307	-0.04	TRUE	17585	879
Trinidad and Tobago	TTO	Americas	HIC	2022	ARIMA(0,0,0) with non-zero mean	0.95	0.892769	0.99	0.97	0.02	0.0772307	-0.02	TRUE	17199	516
Tunisia	TUN	Africa	LMIC	2020	ARIMA(0,0,1) with non-zero mean	0.983802	0.969718	0.99	0.99	0.00619842	0.0202823	0	TRUE	199762	1998
Tunisia	TUN	Africa	LMIC	2021	ARIMA(0,0,1) with non-zero mean	0.982307	0.963629	0.99	0.99	0.00769253	0.0263707	0	TRUE	194998	1950
Tunisia	TUN	Africa	LMIC	2022	ARIMA(0,0,1) with non-zero mean	0.982307	0.963629	0.99	0.99	0.00769253	0.0263707	0	TRUE	190468	1905
Turkiye	TUR	Asia	UMIC	2020	ARIMA(0,1,0)	0.99	0.899957	0.99	0.99	0	0.0900426	0	TRUE	1256368	12564
Turkiye	TUR	Asia	UMIC	2021	ARIMA(0,1,0)	0.99	0.862661	0.99	0.95	-0.04	0.0873395	-0.04	TRUE	1236527	61826
Turkiye	TUR	Asia	UMIC	2022	ARIMA(0,1,0)	0.99	0.834042	0.99	0.99	0	0.155958	0	TRUE	1228626	12286
Tuvalu	TUV	Oceania	UMIC	2020	ARIMA(0,0,0) with non-zero mean	0.986	0.958723	0.99	0.99	0.004	0.0312769	0	TRUE	258	3
Tuvalu	TUV	Oceania	UMIC	2021	ARIMA(0,0,0) with non-zero mean	0.986	0.958723	0.99	0.99	0.004	0.0312769	0	TRUE	259	3
Tuvalu	TUV	Oceania	UMIC	2022	ARIMA(0,0,0) with non-zero mean	0.986	0.958723	0.99	0.99	0.004	0.0312769	0	TRUE	261	3
United Republic of Tanzania	TZA	Africa	LMIC	2020	ARIMA(1,0,0) with non-zero mean	0.920699	0.866474	0.974924	0.88	-0.0406992	0.0135255	-0.0949239	TRUE	2194167	263300
United Republic of Tanzania	TZA	Africa	LMIC	2021	ARIMA(1,0,0) with non-zero mean	0.927831	0.862664	0.99	0.83	-0.0978307	-0.0326644	-0.16	FALSE	2235407	380019
United Republic of Tanzania	TZA	Africa	LMIC	2022	ARIMA(1,0,0) with non-zero mean	0.932584	0.863107	0.99	0.91	-0.0225841	0.0468927	-0.08	TRUE	2282224	205400
Uganda	UGA	Africa	LIC	2020	ARIMA(1,1,0) with drift	0.981837	0.923415	0.99	0.94	-0.0418368	0.0165848	-0.05	TRUE	1608556	96513
Uganda	UGA	Africa	LIC	2021	ARIMA(1,1,0) with drift	0.980952	0.920183	0.99	0.97	-0.010952	0.049817	-0.02	TRUE	1642190	49266
Uganda	UGA	Africa	LIC	2022	ARIMA(1,1,0) with drift	0.99	0.919774	0.99	0.94	-0.05	0.0202256	-0.05	TRUE	1668269	100096
Uruguay	URY	Americas	HIC	2020	ARIMA(0,0,0) with non-zero mean	0.9795	0.947405	0.99	0.98	0.0005	0.0325954	-0.01	TRUE	35313	706
Uruguay	URY	Americas	HIC	2021	ARIMA(0,0,0) with non-zero mean	0.9795	0.947405	0.99	0.98	0.0005	0.0325954	-0.01	TRUE	35747	715
Uruguay	URY	Americas	HIC	2022	ARIMA(0,0,0) with non-zero mean	0.9795	0.947405	0.99	0.99	0.0105	0.0425954	0	TRUE	35490	355
United States	USA	Americas	HIC	2020	ARIMA(0,1,0)	0.97	0.955774	0.984226	0.97	0	0.014226	-0.014226	TRUE	3653213	109596
United States	USA	Americas	HIC	2021	ARIMA(0,1,0)	0.97	0.949881	0.99	0.97	0	0.0201187	-0.02	TRUE	3705532	111166
United States	USA	Americas	HIC	2022	ARIMA(0,1,0)	0.97	0.94536	0.99	0.98	0.01	0.0346402	-0.01	TRUE	3710714	74214
Uzbekistan	UZB	Asia	LMIC	2020	ARIMA(0,0,0) with non-zero mean	0.9865	0.968208	0.99	0.96	-0.0265	-0.00820762	-0.03	FALSE	822981	32919
Uzbekistan	UZB	Asia	LMIC	2021	ARIMA(0,0,0) with non-zero mean	0.9865	0.968208	0.99	0.99	0.0035	0.0217924	0	TRUE	794642	7946
Uzbekistan	UZB	Asia	LMIC	2022	ARIMA(0,0,0) with non-zero mean	0.9865	0.968208	0.99	0.99	0.0035	0.0217924	0	TRUE	768382	7684
Saint Vincent and the Grenadines	VCT	Americas	UMIC	2020	ARIMA(0,0,0) with non-zero mean	0.988	0.977746	0.99	0.99	0.002	0.0122535	0	TRUE	1355	14
Saint Vincent and the Grenadines	VCT	Americas	UMIC	2021	ARIMA(0,0,0) with non-zero mean	0.988	0.977746	0.99	0.97	-0.018	-0.00774648	-0.02	FALSE	1334	40
Saint Vincent and the Grenadines	VCT	Americas	UMIC	2022	ARIMA(0,0,0) with non-zero mean	0.988	0.977746	0.99	0.97	-0.018	-0.00774648	-0.02	FALSE	1310	39
Venezuela (Bolivarian Republic of)	VEN	Americas		2020	ARIMA(0,0,1) with non-zero mean	0.888975	0.764364	0.99	0.73	-0.158975	-0.0343644	-0.26	FALSE	459591	124090
Venezuela (Bolivarian Republic of)	VEN	Americas		2021	ARIMA(0,0,1) with non-zero mean	0.8821	0.736859	0.99	0.73	-0.1521	-0.00685865	-0.26	FALSE	445578	120306
Venezuela (Bolivarian Republic of)	VEN	Americas		2022	ARIMA(0,0,1) with non-zero mean	0.8821	0.736859	0.99	0.73	-0.1521	-0.00685865	-0.26	FALSE	432686	116825
Viet Nam	VNM	Asia	LMIC	2020	ARIMA(0,0,1) with non-zero mean	0.980945	0.873887	0.99	0.96	-0.0209455	0.0861131	-0.03	TRUE	1466021	58641
Viet Nam	VNM	Asia	LMIC	2021	ARIMA(0,0,1) with non-zero mean	0.945364	0.822629	0.99	0.87	-0.0753641	0.0473706	-0.12	TRUE	1440888	187315
Viet Nam	VNM	Asia	LMIC	2022	ARIMA(0,0,1) with non-zero mean	0.945364	0.822629	0.99	0.92	-0.0253641	0.0973706	-0.07	TRUE	1423035	113843
Vanuatu	VUT	Oceania	LMIC	2020	ARIMA(0,1,0)	0.96	0.918543	0.99	0.84	-0.12	-0.0785429	-0.15	FALSE	9162	1466
Vanuatu	VUT	Oceania	LMIC	2021	ARIMA(0,1,0)	0.96	0.901371	0.99	0.71	-0.25	-0.191371	-0.28	FALSE	9228	2676
Vanuatu	VUT	Oceania	LMIC	2022	ARIMA(0,1,0)	0.96	0.888194	0.99	0.83	-0.13	-0.0581941	-0.16	FALSE	9308	1582
Samoa	WSM	Oceania	LMIC	2020	ARIMA(0,0,0) with non-zero mean	0.8655	0.630608	0.99	0.99	0.1245	0.359392	0	TRUE	5877	59
Samoa	WSM	Oceania	LMIC	2021	ARIMA(0,0,0) with non-zero mean	0.8655	0.630608	0.99	0.96	0.0945	0.329392	-0.03	TRUE	5901	236
Samoa	WSM	Oceania	LMIC	2022	ARIMA(0,0,0) with non-zero mean	0.8655	0.630608	0.99	0.97	0.1045	0.339392	-0.02	TRUE	5944	178
Yemen	YEM	Asia	LIC	2020	ARIMA(0,0,1) with non-zero mean	0.844474	0.769054	0.919894	0.83	-0.0144741	0.060946	-0.0898942	TRUE	972080	165254
Yemen	YEM	Asia	LIC	2021	ARIMA(0,0,1) with non-zero mean	0.817123	0.714887	0.919358	0.82	0.00287749	0.105113	-0.0993578	TRUE	970075	174614
Yemen	YEM	Asia	LIC	2022	ARIMA(0,0,1) with non-zero mean	0.817123	0.714887	0.919358	0.85	0.0328775	0.135113	-0.0693578	TRUE	969803	145470
South Africa	ZAF	Africa	UMIC	2020	ARIMA(0,0,1) with non-zero mean	0.862966	0.768734	0.957198	0.88	0.017034	0.111266	-0.0771982	TRUE	1172109	140653
South Africa	ZAF	Africa	UMIC	2021	ARIMA(0,0,1) with non-zero mean	0.844528	0.733706	0.955351	0.91	0.0654718	0.176294	-0.0453506	TRUE	1149260	103433
South Africa	ZAF	Africa	UMIC	2022	ARIMA(0,0,1) with non-zero mean	0.844528	0.733706	0.955351	0.87	0.0254718	0.136294	-0.0853506	TRUE	1127365	146557
Zambia	ZMB	Africa	LMIC	2020	ARIMA(0,0,1) with non-zero mean	0.9328	0.883309	0.982292	0.88	-0.0528003	-0.003309	-0.102292	FALSE	638202	76584
Zambia	ZMB	Africa	LMIC	2021	ARIMA(0,0,1) with non-zero mean	0.929911	0.871237	0.988584	0.94	0.0100894	0.0687627	-0.0485839	TRUE	649282	38957
Zambia	ZMB	Africa	LMIC	2022	ARIMA(0,0,1) with non-zero mean	0.929911	0.871237	0.988584	0.86	-0.0699106	-0.0112373	-0.128584	FALSE	661373	92592
Zimbabwe	ZWE	Africa	LMIC	2020	ARIMA(0,1,0)	0.94	0.884928	0.99	0.93	-0.01	0.0450715	-0.06	TRUE	471214	32985
Zimbabwe	ZWE	Africa	LMIC	2021	ARIMA(0,1,0)	0.94	0.862117	0.99	0.93	-0.01	0.0678829	-0.06	TRUE	473570	33150
Zimbabwe	ZWE	Africa	LMIC	2022	ARIMA(0,1,0)	0.94	0.844613	0.99	0.93	-0.01	0.0853867	-0.06	TRUE	475650	33296

## Sheet: DTP3
country	iso_code	region	income_group	year	arima_model	forecast_coverage	lower_ci	upper_ci	reported_coverage	delta	lower_delta	upper_delta	within_ci	surviving_infants	missed_immunisations
Afghanistan	AFG	Asia	LIC	2020	ARIMA(0,2,1)	0.736077	0.667945	0.80421	0.7	-0.0360771	0.0320553	-0.10421	TRUE	1349260	404778
Afghanistan	AFG	Asia	LIC	2021	ARIMA(0,2,1)	0.752154	0.635888	0.868421	0.66	-0.0921543	0.0241124	-0.208421	TRUE	1387559	471770
Afghanistan	AFG	Asia	LIC	2022	ARIMA(0,2,1)	0.768231	0.600935	0.935528	0.69	-0.0782314	0.0890648	-0.245528	TRUE	1397103	433102
Angola	AGO	Africa	LMIC	2020	ARIMA(0,1,0)	0.57	0.493428	0.646572	0.51	-0.06	0.0165722	-0.136572	TRUE	1260616	617702
Angola	AGO	Africa	LMIC	2021	ARIMA(0,1,0)	0.57	0.461711	0.678289	0.45	-0.12	-0.0117106	-0.228289	FALSE	1286766	707721
Angola	AGO	Africa	LMIC	2022	ARIMA(0,1,0)	0.57	0.437373	0.702627	0.42	-0.15	-0.0173731	-0.282627	FALSE	1306749	757914
Albania	ALB	Europe	UMIC	2020	ARIMA(2,1,0)	0.99	0.977815	0.99	0.98	-0.01	0.00218539	-0.01	TRUE	29309	586
Albania	ALB	Europe	UMIC	2021	ARIMA(2,1,0)	0.99	0.977569	0.99	0.98	-0.01	0.00243114	-0.01	TRUE	29062	581
Albania	ALB	Europe	UMIC	2022	ARIMA(2,1,0)	0.99	0.976458	0.99	0.97	-0.02	-0.00645829	-0.02	FALSE	28591	858
Andorra	AND	Europe	HIC	2020	ARIMA(0,0,1) with non-zero mean	0.982363	0.953298	0.99	0.99	0.00763706	0.0367016	0	TRUE	588	6
Andorra	AND	Europe	HIC	2021	ARIMA(0,0,1) with non-zero mean	0.978385	0.945804	0.99	0.99	0.0116146	0.0441956	0	TRUE	564	6
Andorra	AND	Europe	HIC	2022	ARIMA(0,0,1) with non-zero mean	0.978385	0.945804	0.99	0.98	0.0016146	0.0341956	-0.01	TRUE	572	11
United Arab Emirates	ARE	Asia	HIC	2020	ARIMA(0,1,0)	0.99	0.96939	0.99	0.9	-0.09	-0.0693903	-0.09	FALSE	98172	9817
United Arab Emirates	ARE	Asia	HIC	2021	ARIMA(0,1,0)	0.99	0.960853	0.99	0.96	-0.03	-0.000853441	-0.03	FALSE	96086	3843
United Arab Emirates	ARE	Asia	HIC	2022	ARIMA(0,1,0)	0.99	0.954303	0.99	0.96	-0.03	0.0056971	-0.03	TRUE	92927	3717
Argentina	ARG	Americas	UMIC	2020	ARIMA(2,0,0) with non-zero mean	0.853462	0.789475	0.917449	0.74	-0.113462	-0.0494746	-0.177449	FALSE	630707	163984
Argentina	ARG	Americas	UMIC	2021	ARIMA(2,0,0) with non-zero mean	0.892065	0.800825	0.983304	0.81	-0.0820648	0.00917456	-0.173304	TRUE	624312	118619
Argentina	ARG	Americas	UMIC	2022	ARIMA(2,0,0) with non-zero mean	0.919764	0.82217	0.99	0.81	-0.109764	-0.0121698	-0.18	FALSE	622930	118357
Armenia	ARM	Asia	UMIC	2020	ARIMA(1,0,0) with non-zero mean	0.921407	0.890905	0.951909	0.91	-0.0114073	0.0190946	-0.0419093	TRUE	34717	3125
Armenia	ARM	Asia	UMIC	2021	ARIMA(1,0,0) with non-zero mean	0.922447	0.884522	0.960372	0.93	0.00755281	0.0454778	-0.0303722	TRUE	33426	2340
Armenia	ARM	Asia	UMIC	2022	ARIMA(1,0,0) with non-zero mean	0.923216	0.881796	0.964636	0.93	0.00678447	0.0482045	-0.0346355	TRUE	32329	2263
Antigua and Barbuda	ATG	Americas	HIC	2020	ARIMA(1,0,0) with non-zero mean	0.961365	0.925405	0.99	0.96	-0.00136493	0.0345948	-0.03	TRUE	1122	45
Antigua and Barbuda	ATG	Americas	HIC	2021	ARIMA(1,0,0) with non-zero mean	0.967047	0.926843	0.99	0.92	-0.0470469	-0.00684343	-0.07	FALSE	1124	90
Antigua and Barbuda	ATG	Americas	HIC	2022	ARIMA(1,0,0) with non-zero mean	0.969888	0.928692	0.99	0.99	0.0201124	0.0613084	0	TRUE	1119	11
Australia	AUS	Oceania	HIC	2020	ARIMA(0,1,0)	0.95	0.935081	0.964919	0.95	0	0.0149186	-0.0149186	TRUE	295672	14784
Australia	AUS	Oceania	HIC	2021	ARIMA(0,1,0)	0.95	0.928902	0.971098	0.95	0	0.0210981	-0.0210981	TRUE	297762	14888
Australia	AUS	Oceania	HIC	2022	ARIMA(0,1,0)	0.95	0.92416	0.97584	0.94	-0.01	0.0158397	-0.0358397	TRUE	299523	17971
Austria	AUT	Europe	HIC	2020	ARIMA(0,1,0)	0.85	0.790009	0.909991	0.85	0	0.0599914	-0.0599914	TRUE	83136	12470
Austria	AUT	Europe	HIC	2021	ARIMA(0,1,0)	0.85	0.765159	0.934841	0.86	0.01	0.0948407	-0.0748407	TRUE	84439	11821
Austria	AUT	Europe	HIC	2022	ARIMA(0,1,0)	0.85	0.746092	0.953908	0.84	-0.01	0.0939082	-0.113908	TRUE	84214	13474
Azerbaijan	AZE	Asia	UMIC	2020	ARIMA(0,1,0) with drift	0.949474	0.91056	0.988387	0.79	-0.159474	-0.12056	-0.198387	FALSE	129884	27276
Azerbaijan	AZE	Asia	UMIC	2021	ARIMA(0,1,0) with drift	0.958947	0.903916	0.99	0.89	-0.0689474	-0.0139158	-0.1	FALSE	125236	13776
Azerbaijan	AZE	Asia	UMIC	2022	ARIMA(0,1,0) with drift	0.968421	0.901021	0.99	0.83	-0.138421	-0.0710214	-0.16	FALSE	121879	20719
Burundi	BDI	Africa	LIC	2020	ARIMA(0,1,0)	0.93	0.8712	0.9888	0.93	0	0.0588	-0.0588	TRUE	421064	29474
Burundi	BDI	Africa	LIC	2021	ARIMA(0,1,0)	0.93	0.846844	0.99	0.94	0.01	0.0931558	-0.05	TRUE	423658	25419
Burundi	BDI	Africa	LIC	2022	ARIMA(0,1,0)	0.93	0.828155	0.99	0.91	-0.02	0.0818446	-0.08	TRUE	426016	38341
Belgium	BEL	Europe	HIC	2020	ARIMA(0,1,0)	0.97	0.955775	0.984225	0.97	0	0.0142255	-0.0142255	TRUE	114580	3437
Belgium	BEL	Europe	HIC	2021	ARIMA(0,1,0)	0.97	0.949882	0.99	0.98	0.01	0.0301179	-0.01	TRUE	116101	2322
Belgium	BEL	Europe	HIC	2022	ARIMA(0,1,0)	0.97	0.945361	0.99	0.98	0.01	0.0346393	-0.01	TRUE	116716	2334
Benin	BEN	Africa	LMIC	2020	ARIMA(0,0,0) with non-zero mean	0.757	0.703759	0.810241	0.72	-0.037	0.0162409	-0.0902409	TRUE	448204	125497
Benin	BEN	Africa	LMIC	2021	ARIMA(0,0,0) with non-zero mean	0.757	0.703759	0.810241	0.76	0.003	0.0562409	-0.0502409	TRUE	454920	109181
Benin	BEN	Africa	LMIC	2022	ARIMA(0,0,0) with non-zero mean	0.757	0.703759	0.810241	0.76	0.003	0.0562409	-0.0502409	TRUE	460723	110574
Burkina Faso	BFA	Africa	LIC	2020	ARIMA(1,2,0)	0.91	0.840701	0.979299	0.91	1.11022e-16	0.069299	-0.069299	TRUE	744797	67032
Burkina Faso	BFA	Africa	LIC	2021	ARIMA(1,2,0)	0.91	0.789003	0.99	0.91	2.22045e-16	0.120997	-0.08	TRUE	754125	67871
Burkina Faso	BFA	Africa	LIC	2022	ARIMA(1,2,0)	0.91	0.716121	0.99	0.91	3.33067e-16	0.193879	-0.08	TRUE	762151	68594
Bangladesh	BGD	Asia	LMIC	2020	ARIMA(0,1,0)	0.98	0.910631	0.99	0.98	0	0.0693691	-0.01	TRUE	2958134	59163
Bangladesh	BGD	Asia	LMIC	2021	ARIMA(0,1,0)	0.98	0.881897	0.99	0.98	0	0.0981027	-0.01	TRUE	2957723	59154
Bangladesh	BGD	Asia	LMIC	2022	ARIMA(0,1,0)	0.98	0.859849	0.99	0.98	0	0.120151	-0.01	TRUE	2940527	58811
Bulgaria	BGR	Europe	UMIC	2020	ARIMA(0,1,0)	0.93	0.890798	0.969202	0.91	-0.02	0.0192015	-0.0592015	TRUE	59507	5356
Bulgaria	BGR	Europe	UMIC	2021	ARIMA(0,1,0)	0.93	0.874561	0.985439	0.89	-0.04	0.0154393	-0.0954393	TRUE	57855	6364
Bulgaria	BGR	Europe	UMIC	2022	ARIMA(0,1,0)	0.93	0.862101	0.99	0.91	-0.02	0.047899	-0.08	TRUE	56406	5077
Bahrain	BHR	Asia	HIC	2020	ARIMA(0,0,0) with non-zero mean	0.982	0.965664	0.99	0.98	-0.002	0.0143365	-0.01	TRUE	18855	377
Bahrain	BHR	Asia	HIC	2021	ARIMA(0,0,0) with non-zero mean	0.982	0.965664	0.99	0.98	-0.002	0.0143365	-0.01	TRUE	17417	348
Bahrain	BHR	Asia	HIC	2022	ARIMA(0,0,0) with non-zero mean	0.982	0.965664	0.99	0.97	-0.012	0.00433647	-0.02	TRUE	16783	503
Bahamas	BHS	Americas	HIC	2020	ARIMA(1,0,0) with non-zero mean	0.901588	0.861064	0.942112	0.83	-0.0715879	-0.031064	-0.112112	FALSE	4627	787
Bahamas	BHS	Americas	HIC	2021	ARIMA(1,0,0) with non-zero mean	0.910813	0.859016	0.96261	0.86	-0.050813	0.000984246	-0.10261	TRUE	4624	647
Bahamas	BHS	Americas	HIC	2022	ARIMA(1,0,0) with non-zero mean	0.918157	0.860342	0.975972	0.87	-0.048157	0.00965785	-0.105972	TRUE	4618	600
Bosnia and Herzegovina	BIH	Europe	UMIC	2020	ARIMA(2,1,0)	0.719222	0.646888	0.791556	0.72	0.000777862	0.0731118	-0.0715561	TRUE	28561	7997
Bosnia and Herzegovina	BIH	Europe	UMIC	2021	ARIMA(2,1,0)	0.722417	0.633976	0.810859	0.76	0.0375826	0.126024	-0.0508591	TRUE	27530	6607
Bosnia and Herzegovina	BIH	Europe	UMIC	2022	ARIMA(2,1,0)	0.715662	0.584965	0.846359	0.75	0.034338	0.165035	-0.0963587	TRUE	26652	6663
Belarus	BLR	Europe	UMIC	2020	ARIMA(0,0,0) with non-zero mean	0.955	0.743953	0.99	0.97	0.015	0.226047	-0.02	TRUE	90996	2730
Belarus	BLR	Europe	UMIC	2021	ARIMA(0,0,0) with non-zero mean	0.955	0.743953	0.99	0.98	0.025	0.236047	-0.01	TRUE	88703	1774
Belarus	BLR	Europe	UMIC	2022	ARIMA(0,0,0) with non-zero mean	0.955	0.743953	0.99	0.98	0.025	0.236047	-0.01	TRUE	87113	1742
Belize	BLZ	Americas	UMIC	2020	ARIMA(0,0,0) with non-zero mean	0.95	0.896042	0.99	0.79	-0.16	-0.106042	-0.2	FALSE	6999	1470
Belize	BLZ	Americas	UMIC	2021	ARIMA(0,0,0) with non-zero mean	0.95	0.896042	0.99	0.83	-0.12	-0.0660424	-0.16	FALSE	7125	1211
Belize	BLZ	Americas	UMIC	2022	ARIMA(0,0,0) with non-zero mean	0.95	0.896042	0.99	0.84	-0.11	-0.0560424	-0.15	FALSE	7130	1141
Bolivia (Plurinational State of)	BOL	Americas	LMIC	2020	ARIMA(1,0,0) with non-zero mean	0.766482	0.677641	0.855323	0.68	-0.0864818	0.00235882	-0.175323	TRUE	256938	82220
Bolivia (Plurinational State of)	BOL	Americas	LMIC	2021	ARIMA(1,0,0) with non-zero mean	0.779256	0.666856	0.891655	0.7	-0.0792558	0.0331435	-0.191655	TRUE	257599	77280
Bolivia (Plurinational State of)	BOL	Americas	LMIC	2022	ARIMA(1,0,0) with non-zero mean	0.789156	0.664732	0.91358	0.69	-0.0991561	0.0252682	-0.22358	TRUE	258219	80048
Brazil	BRA	Americas	UMIC	2020	ARIMA(2,2,1)	0.767391	0.705761	0.829021	0.77	0.00260896	0.0642392	-0.0590213	TRUE	2755362	633733
Brazil	BRA	Americas	UMIC	2021	ARIMA(2,2,1)	0.654631	0.589024	0.720238	0.68	0.0253689	0.090976	-0.0402381	TRUE	2729876	873560
Brazil	BRA	Americas	UMIC	2022	ARIMA(2,2,1)	0.614344	0.508956	0.719732	0.77	0.155656	0.261044	0.050268	FALSE	2694048	619631
Barbados	BRB	Americas	HIC	2020	ARIMA(0,0,0) with non-zero mean	0.9055	0.826722	0.984278	0.85	-0.0555	0.023278	-0.134278	TRUE	3018	453
Barbados	BRB	Americas	HIC	2021	ARIMA(0,0,0) with non-zero mean	0.9055	0.826722	0.984278	0.82	-0.0855	-0.00672197	-0.164278	FALSE	3017	543
Barbados	BRB	Americas	HIC	2022	ARIMA(0,0,0) with non-zero mean	0.9055	0.826722	0.984278	0.86	-0.0455	0.033278	-0.124278	TRUE	3009	421
Brunei Darussalam	BRN	Asia	HIC	2020	ARIMA(1,0,0) with non-zero mean	0.984364	0.94708	0.99	0.99	0.00563561	0.04292	0	TRUE	6209	62
Brunei Darussalam	BRN	Asia	HIC	2021	ARIMA(1,0,0) with non-zero mean	0.980668	0.936079	0.99	0.99	0.00933203	0.053921	0	TRUE	6098	61
Brunei Darussalam	BRN	Asia	HIC	2022	ARIMA(1,0,0) with non-zero mean	0.978243	0.930857	0.99	0.99	0.0117565	0.0591428	0	TRUE	6009	60
Bhutan	BTN	Asia	LMIC	2020	ARIMA(0,1,0)	0.97	0.904375	0.99	0.95	-0.02	0.0456251	-0.04	TRUE	9568	478
Bhutan	BTN	Asia	LMIC	2021	ARIMA(0,1,0)	0.97	0.877192	0.99	0.98	0.01	0.102808	-0.01	TRUE	9507	190
Bhutan	BTN	Asia	LMIC	2022	ARIMA(0,1,0)	0.97	0.856334	0.99	0.98	0.01	0.123666	-0.01	TRUE	9469	189
Botswana	BWA	Africa	UMIC	2020	ARIMA(0,1,0)	0.95	0.943626	0.956374	0.95	0	0.0063739	-0.0063739	TRUE	59780	2989
Botswana	BWA	Africa	UMIC	2021	ARIMA(0,1,0)	0.95	0.940986	0.959014	0.95	0	0.00901406	-0.00901406	TRUE	59251	2963
Botswana	BWA	Africa	UMIC	2022	ARIMA(0,1,0)	0.95	0.93896	0.96104	0.86	-0.09	-0.0789601	-0.10104	FALSE	58829	8236
Canada	CAN	Americas	HIC	2020	ARIMA(1,0,0) with non-zero mean	0.908973	0.879702	0.938244	0.92	0.0110268	0.0402981	-0.0182444	TRUE	369130	29530
Canada	CAN	Americas	HIC	2021	ARIMA(1,0,0) with non-zero mean	0.90834	0.873956	0.942725	0.92	0.0116598	0.0460443	-0.0227248	TRUE	372355	29788
Canada	CAN	Americas	HIC	2022	ARIMA(1,0,0) with non-zero mean	0.90795	0.871812	0.944088	0.92	0.0120499	0.0481878	-0.0240881	TRUE	374917	29993
Switzerland	CHE	Europe	HIC	2020	ARIMA(0,1,0) with drift	0.961579	0.954224	0.968934	0.96	-0.00157895	0.00577627	-0.00893416	TRUE	86290	3452
Switzerland	CHE	Europe	HIC	2021	ARIMA(0,1,0) with drift	0.963158	0.952756	0.97356	0.96	-0.00315789	0.00724395	-0.0135597	TRUE	86846	3474
Switzerland	CHE	Europe	HIC	2022	ARIMA(0,1,0) with drift	0.964737	0.951997	0.977476	0.96	-0.00473684	0.00800276	-0.0174764	TRUE	86249	3450
Chile	CHL	Americas	HIC	2020	ARIMA(0,0,1) with non-zero mean	0.945872	0.906593	0.985151	0.93	-0.0158722	0.0234067	-0.055151	TRUE	226847	15879
Chile	CHL	Americas	HIC	2021	ARIMA(0,0,1) with non-zero mean	0.939716	0.895008	0.984423	0.95	0.0102844	0.0549916	-0.0344227	TRUE	228192	11410
Chile	CHL	Americas	HIC	2022	ARIMA(0,0,1) with non-zero mean	0.939716	0.895008	0.984423	0.96	0.0202844	0.0649916	-0.0244227	TRUE	229841	9194
China	CHN	Asia	UMIC	2020	ARIMA(0,1,0) with drift	0.99	0.965465	0.99	0.99	0	0.0245346	0	TRUE	12179125	121791
China	CHN	Asia	UMIC	2021	ARIMA(0,1,0) with drift	0.99	0.959619	0.99	0.99	0	0.0303808	0	TRUE	10828527	108285
China	CHN	Asia	UMIC	2022	ARIMA(0,1,0) with drift	0.99	0.956848	0.99	0.99	0	0.0331523	0	TRUE	10703232	107032
Cote d'Ivoire	CIV	Africa	LMIC	2020	ARIMA(0,1,0)	0.81	0.660598	0.959402	0.75	-0.06	0.0894021	-0.209402	TRUE	875926	218982
Cote d'Ivoire	CIV	Africa	LMIC	2021	ARIMA(0,1,0)	0.81	0.598714	0.99	0.76	-0.05	0.161286	-0.23	TRUE	891654	213997
Cote d'Ivoire	CIV	Africa	LMIC	2022	ARIMA(0,1,0)	0.81	0.551228	0.99	0.76	-0.05	0.208772	-0.23	TRUE	901482	216356
Cameroon	CMR	Africa	LMIC	2020	ARIMA(1,0,0) with non-zero mean	0.673631	0.594712	0.75255	0.69	0.0163693	0.0952883	-0.0625497	TRUE	903212	279996
Cameroon	CMR	Africa	LMIC	2021	ARIMA(1,0,0) with non-zero mean	0.676905	0.57063	0.78318	0.69	0.0130948	0.11937	-0.09318	TRUE	913361	283142
Cameroon	CMR	Africa	LMIC	2022	ARIMA(1,0,0) with non-zero mean	0.679858	0.555701	0.804016	0.68	0.000141511	0.124299	-0.124016	TRUE	923258	295443
Democratic Republic of the Congo	COD	Africa	LIC	2020	ARIMA(0,1,0)	0.73	0.61545	0.84455	0.7	-0.03	0.0845498	-0.14455	TRUE	3759997	1127999
Democratic Republic of the Congo	COD	Africa	LIC	2021	ARIMA(0,1,0)	0.73	0.568002	0.891998	0.65	-0.08	0.0819978	-0.241998	TRUE	3864669	1352634
Democratic Republic of the Congo	COD	Africa	LIC	2022	ARIMA(0,1,0)	0.73	0.531594	0.928406	0.65	-0.08	0.118406	-0.278406	TRUE	3965786	1388025
Congo	COG	Africa	LMIC	2020	ARIMA(0,1,0)	0.79	0.646254	0.933746	0.73	-0.06	0.0837464	-0.203746	TRUE	172741	46640
Congo	COG	Africa	LMIC	2021	ARIMA(0,1,0)	0.79	0.586712	0.99	0.77	-0.02	0.183288	-0.22	TRUE	174283	40085
Congo	COG	Africa	LMIC	2022	ARIMA(0,1,0)	0.79	0.541024	0.99	0.78	-0.01	0.238976	-0.21	TRUE	174567	38405
Colombia	COL	Americas	UMIC	2020	ARIMA(1,0,0) with non-zero mean	0.927583	0.860007	0.99	0.88	-0.0475825	0.0199928	-0.11	TRUE	726305	87157
Colombia	COL	Americas	UMIC	2021	ARIMA(1,0,0) with non-zero mean	0.918114	0.833133	0.99	0.86	-0.0581137	0.0268668	-0.13	TRUE	723229	101252
Colombia	COL	Americas	UMIC	2022	ARIMA(1,0,0) with non-zero mean	0.910893	0.817268	0.99	0.87	-0.0408933	0.0527317	-0.12	TRUE	716393	93131
Comoros	COM	Africa	LMIC	2020	ARIMA(0,1,0)	0.91	0.783858	0.99	0.91	0	0.126142	-0.08	TRUE	23208	2089
Comoros	COM	Africa	LMIC	2021	ARIMA(0,1,0)	0.91	0.731608	0.99	0.91	0	0.178392	-0.08	TRUE	23279	2095
Comoros	COM	Africa	LMIC	2022	ARIMA(0,1,0)	0.91	0.691515	0.99	0.88	-0.03	0.188485	-0.11	TRUE	23300	2796
Cabo Verde	CPV	Africa	LMIC	2020	ARIMA(1,0,0) with non-zero mean	0.953836	0.904113	0.99	0.93	-0.0238356	0.0258873	-0.06	TRUE	9903	693
Cabo Verde	CPV	Africa	LMIC	2021	ARIMA(1,0,0) with non-zero mean	0.950089	0.891903	0.99	0.93	-0.0200892	0.0380966	-0.06	TRUE	9876	691
Cabo Verde	CPV	Africa	LMIC	2022	ARIMA(1,0,0) with non-zero mean	0.947812	0.886797	0.99	0.93	-0.0178122	0.0432034	-0.06	TRUE	9809	687
Costa Rica	CRI	Americas	UMIC	2020	ARIMA(0,1,0)	0.95	0.887532	0.99	0.97	0.02	0.0824682	-0.02	TRUE	61865	1856
Costa Rica	CRI	Americas	UMIC	2021	ARIMA(0,1,0)	0.95	0.861657	0.99	0.93	-0.02	0.0683433	-0.06	TRUE	60831	4258
Costa Rica	CRI	Americas	UMIC	2022	ARIMA(0,1,0)	0.95	0.841802	0.99	0.95	0	0.108198	-0.04	TRUE	60159	3008
Cuba	CUB	Americas	UMIC	2020	ARIMA(0,1,0)	0.99	0.846253	0.99	0.99	0	0.143747	0	TRUE	105244	1052
Cuba	CUB	Americas	UMIC	2021	ARIMA(0,1,0)	0.99	0.786711	0.99	0.99	0	0.203289	0	TRUE	100100	1001
Cuba	CUB	Americas	UMIC	2022	ARIMA(0,1,0)	0.99	0.741023	0.99	0.99	0	0.248977	0	TRUE	99349	993
Cyprus	CYP	Asia	HIC	2020	ARIMA(0,0,0) with non-zero mean	0.9785	0.959134	0.99	0.96	-0.0185	0.000866148	-0.03	TRUE	13055	522
Cyprus	CYP	Asia	HIC	2021	ARIMA(0,0,0) with non-zero mean	0.9785	0.959134	0.99	0.96	-0.0185	0.000866148	-0.03	TRUE	12795	512
Cyprus	CYP	Asia	HIC	2022	ARIMA(0,0,0) with non-zero mean	0.9785	0.959134	0.99	0.96	-0.0185	0.000866148	-0.03	TRUE	12494	500
Czechia	CZE	Europe	HIC	2020	ARIMA(1,0,0) with non-zero mean	0.971907	0.958775	0.98504	0.97	-0.00190709	0.0112254	-0.0150395	TRUE	106811	3204
Czechia	CZE	Europe	HIC	2021	ARIMA(1,0,0) with non-zero mean	0.973318	0.956981	0.989656	0.94	-0.0333184	-0.0169811	-0.0496556	FALSE	103737	6224
Czechia	CZE	Europe	HIC	2022	ARIMA(1,0,0) with non-zero mean	0.974363	0.956513	0.99	0.94	-0.0343627	-0.0165127	-0.05	FALSE	101350	6081
Germany	DEU	Europe	HIC	2020	ARIMA(1,0,0) with non-zero mean	0.91257	0.885683	0.939458	0.91	-0.00257026	0.0243174	-0.029458	TRUE	758344	68251
Germany	DEU	Europe	HIC	2021	ARIMA(1,0,0) with non-zero mean	0.914749	0.879503	0.949994	0.91	-0.00474867	0.0304971	-0.0399944	TRUE	761164	68505
Germany	DEU	Europe	HIC	2022	ARIMA(1,0,0) with non-zero mean	0.916595	0.876404	0.956786	0.91	-0.00659497	0.0335959	-0.0467858	TRUE	759263	68334
Djibouti	DJI	Africa	LMIC	2020	ARIMA(0,1,0)	0.85	0.71032	0.98968	0.7	-0.15	-0.0103196	-0.28968	FALSE	23678	7103
Djibouti	DJI	Africa	LMIC	2021	ARIMA(0,1,0)	0.85	0.652462	0.99	0.59	-0.26	-0.0624621	-0.4	FALSE	23740	9733
Djibouti	DJI	Africa	LMIC	2022	ARIMA(0,1,0)	0.85	0.608066	0.99	0.59	-0.26	-0.0180665	-0.4	FALSE	23785	9752
Dominica	DMA	Americas	UMIC	2020	ARIMA(0,0,0) with non-zero mean	0.9725	0.931351	0.99	0.96	-0.0125	0.0286494	-0.03	TRUE	947	38
Dominica	DMA	Americas	UMIC	2021	ARIMA(0,0,0) with non-zero mean	0.9725	0.931351	0.99	0.92	-0.0525	-0.0113506	-0.07	FALSE	955	76
Dominica	DMA	Americas	UMIC	2022	ARIMA(0,0,0) with non-zero mean	0.9725	0.931351	0.99	0.92	-0.0525	-0.0113506	-0.07	FALSE	956	76
Denmark	DNK	Europe	HIC	2020	ARIMA(1,0,0) with non-zero mean	0.96555	0.926055	0.99	0.97	0.00444964	0.0439454	-0.02	TRUE	61231	1837
Denmark	DNK	Europe	HIC	2021	ARIMA(1,0,0) with non-zero mean	0.961963	0.911232	0.99	0.97	0.00803676	0.0587683	-0.02	TRUE	62994	1890
Denmark	DNK	Europe	HIC	2022	ARIMA(1,0,0) with non-zero mean	0.959071	0.902216	0.99	0.97	0.0109285	0.0677839	-0.02	TRUE	63946	1918
Dominican Republic	DOM	Americas	UMIC	2020	ARIMA(0,1,1)	0.873232	0.792487	0.953976	0.82	-0.0532318	0.0275125	-0.133976	TRUE	201711	36308
Dominican Republic	DOM	Americas	UMIC	2021	ARIMA(0,1,1)	0.873232	0.785612	0.960851	0.84	-0.0332318	0.0543876	-0.120851	TRUE	200195	32031
Dominican Republic	DOM	Americas	UMIC	2022	ARIMA(0,1,1)	0.873232	0.779239	0.967225	0.88	0.00676822	0.100761	-0.0872246	TRUE	199209	23905
Algeria	DZA	Africa	LMIC	2020	ARIMA(1,0,0) with non-zero mean	0.884433	0.838235	0.930631	0.84	-0.0444329	0.00176503	-0.0906307	TRUE	958076	153292
Algeria	DZA	Africa	LMIC	2021	ARIMA(1,0,0) with non-zero mean	0.887988	0.828769	0.947207	0.81	-0.0779879	-0.0187687	-0.137207	FALSE	935085	177666
Algeria	DZA	Africa	LMIC	2022	ARIMA(1,0,0) with non-zero mean	0.890839	0.824584	0.957094	0.77	-0.120839	-0.0545836	-0.187094	FALSE	910050	209312
Ecuador	ECU	Americas	UMIC	2020	ARIMA(1,0,1) with non-zero mean	0.85224	0.805831	0.898648	0.7	-0.15224	-0.105831	-0.198648	FALSE	296466	88940
Ecuador	ECU	Americas	UMIC	2021	ARIMA(1,0,1) with non-zero mean	0.859379	0.784213	0.934544	0.72	-0.139379	-0.0642134	-0.214544	FALSE	296230	82944
Ecuador	ECU	Americas	UMIC	2022	ARIMA(1,0,1) with non-zero mean	0.864374	0.778576	0.950172	0.7	-0.164374	-0.0785756	-0.250172	FALSE	295881	88764
Egypt	EGY	Africa	LMIC	2020	ARIMA(2,1,0)	0.945973	0.920758	0.971187	0.94	-0.00597259	0.0192419	-0.031187	TRUE	2441066	146464
Egypt	EGY	Africa	LMIC	2021	ARIMA(2,1,0)	0.949116	0.923301	0.974931	0.96	0.0108841	0.0366991	-0.0149308	TRUE	2430330	97213
Egypt	EGY	Africa	LMIC	2022	ARIMA(2,1,0)	0.948285	0.920325	0.976244	0.97	0.0217154	0.049675	-0.00624432	TRUE	2419232	72577
Eritrea	ERI	Africa	LIC	2020	ARIMA(1,0,1) with non-zero mean	0.948269	0.911477	0.985061	0.95	0.00173083	0.038523	-0.0350614	TRUE	99651	4983
Eritrea	ERI	Africa	LIC	2021	ARIMA(1,0,1) with non-zero mean	0.942412	0.871969	0.99	0.95	0.00758776	0.0780312	-0.04	TRUE	101242	5062
Eritrea	ERI	Africa	LIC	2022	ARIMA(1,0,1) with non-zero mean	0.937574	0.851409	0.99	0.95	0.0124256	0.0985907	-0.04	TRUE	102355	5118
Spain	ESP	Europe	HIC	2020	ARIMA(0,0,0) with non-zero mean	0.965	0.946461	0.983539	0.94	-0.025	-0.0064606	-0.0435394	FALSE	351250	21075
Spain	ESP	Europe	HIC	2021	ARIMA(0,0,0) with non-zero mean	0.965	0.946461	0.983539	0.92	-0.045	-0.0264606	-0.0635394	FALSE	356895	28552
Spain	ESP	Europe	HIC	2022	ARIMA(0,0,0) with non-zero mean	0.965	0.946461	0.983539	0.93	-0.035	-0.0164606	-0.0535394	FALSE	355696	24899
Estonia	EST	Europe	HIC	2020	ARIMA(0,1,0)	0.91	0.894418	0.925582	0.91	0	0.0155818	-0.0155818	TRUE	13884	1250
Estonia	EST	Europe	HIC	2021	ARIMA(0,1,0)	0.91	0.887964	0.932036	0.9	-0.01	0.012036	-0.032036	TRUE	13622	1362
Estonia	EST	Europe	HIC	2022	ARIMA(0,1,0)	0.91	0.883011	0.936989	0.85	-0.06	-0.0330115	-0.0869885	FALSE	13402	2010
Ethiopia	ETH	Africa	LIC	2020	ARIMA(0,1,0) with drift	0.7	0.65766	0.74234	0.71	0.01	0.0523403	-0.0323403	TRUE	3725142	1080291
Ethiopia	ETH	Africa	LIC	2021	ARIMA(0,1,0) with drift	0.72	0.660122	0.779878	0.65	-0.07	-0.0101218	-0.129878	FALSE	3780606	1323212
Ethiopia	ETH	Africa	LIC	2022	ARIMA(0,1,0) with drift	0.74	0.666665	0.813335	0.65	-0.09	-0.0166645	-0.163335	FALSE	3819980	1336993
Finland	FIN	Europe	HIC	2020	ARIMA(0,1,0)	0.91	0.8795	0.9405	0.9	-0.01	0.0204998	-0.0404998	TRUE	46170	4617
Finland	FIN	Europe	HIC	2021	ARIMA(0,1,0)	0.91	0.866867	0.953133	0.89	-0.02	0.0231332	-0.0631332	TRUE	46814	5150
Finland	FIN	Europe	HIC	2022	ARIMA(0,1,0)	0.91	0.857173	0.962827	0.91	0	0.0528271	-0.0528271	TRUE	47070	4236
Fiji	FJI	Oceania	UMIC	2020	ARIMA(2,0,0) with non-zero mean	0.985084	0.953037	0.99	0.99	0.0049161	0.0369634	0	TRUE	17753	178
Fiji	FJI	Oceania	UMIC	2021	ARIMA(2,0,0) with non-zero mean	0.987722	0.935148	0.99	0.99	0.00227846	0.0548521	0	TRUE	17572	176
Fiji	FJI	Oceania	UMIC	2022	ARIMA(2,0,0) with non-zero mean	0.982615	0.918862	0.99	0.99	0.00738506	0.0711384	0	TRUE	17538	175
France	FRA	Europe	HIC	2020	ARIMA(1,0,0) with non-zero mean	0.961646	0.949606	0.973687	0.96	-0.00164633	0.0103945	-0.0136871	TRUE	679753	27190
France	FRA	Europe	HIC	2021	ARIMA(1,0,0) with non-zero mean	0.963072	0.947144	0.979001	0.96	-0.0030721	0.0128564	-0.0190006	TRUE	675207	27008
France	FRA	Europe	HIC	2022	ARIMA(1,0,0) with non-zero mean	0.964307	0.945996	0.982617	0.96	-0.00430685	0.0140035	-0.0226172	TRUE	670978	26839
Micronesia (Federated States of)	FSM	Oceania	LMIC	2020	ARIMA(0,0,0) with non-zero mean	0.8025	0.657511	0.947489	0.83	0.0275	0.172489	-0.117489	TRUE	2300	391
Micronesia (Federated States of)	FSM	Oceania	LMIC	2021	ARIMA(0,0,0) with non-zero mean	0.8025	0.657511	0.947489	0.72	-0.0825	0.0624892	-0.227489	TRUE	2315	648
Micronesia (Federated States of)	FSM	Oceania	LMIC	2022	ARIMA(0,0,0) with non-zero mean	0.8025	0.657511	0.947489	0.69	-0.1125	0.0324892	-0.257489	TRUE	2328	722
Gabon	GAB	Africa	UMIC	2020	ARIMA(0,1,0)	0.7	0.510988	0.889012	0.63	-0.07	0.119012	-0.259012	TRUE	61806	22868
Gabon	GAB	Africa	UMIC	2021	ARIMA(0,1,0)	0.7	0.432696	0.967304	0.75	0.05	0.317304	-0.217304	TRUE	61903	15476
Gabon	GAB	Africa	UMIC	2022	ARIMA(0,1,0)	0.7	0.372621	0.99	0.6	-0.1	0.227379	-0.39	TRUE	62375	24950
United Kingdom	GBR	Europe	HIC	2020	ARIMA(0,1,0)	0.93	0.917275	0.942725	0.93	0	0.0127245	-0.0127245	TRUE	676382	47347
United Kingdom	GBR	Europe	HIC	2021	ARIMA(0,1,0)	0.93	0.912005	0.947995	0.93	0	0.0179952	-0.0179952	TRUE	675119	47258
United Kingdom	GBR	Europe	HIC	2022	ARIMA(0,1,0)	0.93	0.907961	0.952039	0.92	-0.01	0.0120395	-0.0320395	TRUE	675022	54002
Georgia	GEO	Asia	UMIC	2020	ARIMA(0,1,0)	0.94	0.85007	0.99	0.88	-0.06	0.02993	-0.11	TRUE	48488	5819
Georgia	GEO	Asia	UMIC	2021	ARIMA(0,1,0)	0.94	0.81282	0.99	0.85	-0.09	0.0371803	-0.14	TRUE	50077	7512
Georgia	GEO	Asia	UMIC	2022	ARIMA(0,1,0)	0.94	0.784237	0.99	0.85	-0.09	0.0657634	-0.14	TRUE	48759	7314
Ghana	GHA	Africa	LMIC	2020	ARIMA(0,1,0)	0.97	0.874933	0.99	0.94	-0.03	0.0650668	-0.05	TRUE	876581	52595
Ghana	GHA	Africa	LMIC	2021	ARIMA(0,1,0)	0.97	0.835555	0.99	0.98	0.01	0.144445	-0.01	TRUE	879551	17591
Ghana	GHA	Africa	LMIC	2022	ARIMA(0,1,0)	0.97	0.805339	0.99	0.99	0.02	0.184661	0	TRUE	881846	8818
Gambia	GMB	Africa	LIC	2020	ARIMA(0,2,1)	0.864694	0.804648	0.92474	0.85	-0.0146941	0.0453517	-0.0747398	TRUE	84469	12670
Gambia	GMB	Africa	LIC	2021	ARIMA(0,2,1)	0.849388	0.753799	0.944977	0.82	-0.0293881	0.0662012	-0.124977	TRUE	85508	15391
Gambia	GMB	Africa	LIC	2022	ARIMA(0,2,1)	0.834082	0.703674	0.96449	0.79	-0.0440822	0.0863256	-0.17449	TRUE	86361	18136
Guinea-Bissau	GNB	Africa	LIC	2020	ARIMA(1,2,0)	0.79599	0.754526	0.837455	0.74	-0.0559904	-0.0145258	-0.0974549	FALSE	61083	15882
Guinea-Bissau	GNB	Africa	LIC	2021	ARIMA(1,2,0)	0.767196	0.702422	0.83197	0.67	-0.0971961	-0.0324221	-0.16197	FALSE	61475	20287
Guinea-Bissau	GNB	Africa	LIC	2022	ARIMA(1,2,0)	0.774223	0.667682	0.880765	0.74	-0.0342234	0.0723183	-0.140765	TRUE	61890	16091
Equatorial Guinea	GNQ	Africa	UMIC	2020	ARIMA(0,1,0)	0.53	0.44281	0.61719	0.53	0	0.0871898	-0.0871898	TRUE	47511	22330
Equatorial Guinea	GNQ	Africa	UMIC	2021	ARIMA(0,1,0)	0.53	0.406695	0.653305	0.53	0	0.123305	-0.123305	TRUE	47550	22348
Equatorial Guinea	GNQ	Africa	UMIC	2022	ARIMA(0,1,0)	0.53	0.378983	0.681017	0.53	0	0.151017	-0.151017	TRUE	47845	22487
Greece	GRC	Europe	HIC	2020	ARIMA(0,2,1)	0.99	0.979359	0.99	0.99	0	0.0106412	0	TRUE	80826	808
Greece	GRC	Europe	HIC	2021	ARIMA(0,2,1)	0.99	0.970085	0.99	0.99	0	0.0199147	0	TRUE	78837	788
Greece	GRC	Europe	HIC	2022	ARIMA(0,2,1)	0.99	0.959557	0.99	0.99	0	0.030443	0	TRUE	76918	769
Grenada	GRD	Americas	UMIC	2020	ARIMA(0,0,0) with non-zero mean	0.9555	0.884554	0.99	0.72	-0.2355	-0.164554	-0.27	FALSE	1990	557
Grenada	GRD	Americas	UMIC	2021	ARIMA(0,0,0) with non-zero mean	0.9555	0.884554	0.99	0.77	-0.1855	-0.114554	-0.22	FALSE	1967	452
Grenada	GRD	Americas	UMIC	2022	ARIMA(0,0,0) with non-zero mean	0.9555	0.884554	0.99	0.77	-0.1855	-0.114554	-0.22	FALSE	1939	446
Guatemala	GTM	Americas	UMIC	2020	ARIMA(0,0,1) with non-zero mean	0.864055	0.741503	0.986606	0.83	-0.0340549	0.0884966	-0.156606	TRUE	372306	63292
Guatemala	GTM	Americas	UMIC	2021	ARIMA(0,0,1) with non-zero mean	0.860437	0.721741	0.99	0.79	-0.0704372	0.0682586	-0.2	TRUE	365842	76827
Guatemala	GTM	Americas	UMIC	2022	ARIMA(0,0,1) with non-zero mean	0.860437	0.721741	0.99	0.79	-0.0704372	0.0682586	-0.2	TRUE	365758	76809
Guyana	GUY	Americas	HIC	2020	ARIMA(0,1,1) with drift	0.98762	0.944284	0.99	0.99	0.00237991	0.0457155	0	TRUE	15971	160
Guyana	GUY	Americas	HIC	2021	ARIMA(0,1,1) with drift	0.99	0.947882	0.99	0.98	-0.01	0.0321177	-0.01	TRUE	16043	321
Guyana	GUY	Americas	HIC	2022	ARIMA(0,1,1) with drift	0.99	0.951547	0.99	0.98	-0.01	0.0284529	-0.01	TRUE	15790	316
Honduras	HND	Americas	LMIC	2020	ARIMA(1,0,0) with non-zero mean	0.897097	0.850802	0.943393	0.8	-0.0970973	-0.0508015	-0.143393	FALSE	213592	42718
Honduras	HND	Americas	LMIC	2021	ARIMA(1,0,0) with non-zero mean	0.909458	0.85233	0.966587	0.77	-0.139458	-0.0823302	-0.196587	FALSE	214096	49242
Honduras	HND	Americas	LMIC	2022	ARIMA(1,0,0) with non-zero mean	0.918395	0.856353	0.980438	0.78	-0.138395	-0.0763531	-0.200438	FALSE	215156	47334
Croatia	HRV	Europe	HIC	2020	ARIMA(1,0,0) with non-zero mean	0.941022	0.923707	0.958336	0.94	-0.00102179	0.0162928	-0.0183364	TRUE	35642	2139
Croatia	HRV	Europe	HIC	2021	ARIMA(1,0,0) with non-zero mean	0.941837	0.919691	0.963983	0.92	-0.0218366	0.000309466	-0.0439827	TRUE	34617	2769
Croatia	HRV	Europe	HIC	2022	ARIMA(1,0,0) with non-zero mean	0.942486	0.917754	0.967219	0.92	-0.0224864	0.00224604	-0.0472189	TRUE	33836	2707
Hungary	HUN	Europe	HIC	2020	ARIMA(0,0,0) with non-zero mean	0.99	0.99	0.99	0.99	0	0	0	TRUE	92274	923
Hungary	HUN	Europe	HIC	2021	ARIMA(0,0,0) with non-zero mean	0.99	0.99	0.99	0.99	0	0	0	TRUE	91627	916
Hungary	HUN	Europe	HIC	2022	ARIMA(0,0,0) with non-zero mean	0.99	0.99	0.99	0.99	0	0	0	TRUE	91111	911
Indonesia	IDN	Asia	UMIC	2020	ARIMA(0,1,0)	0.85	0.793123	0.906877	0.77	-0.08	-0.0231227	-0.136877	FALSE	4449025	1023276
Indonesia	IDN	Asia	UMIC	2021	ARIMA(0,1,0)	0.85	0.769563	0.930437	0.67	-0.18	-0.0995634	-0.260437	FALSE	4422245	1459341
Indonesia	IDN	Asia	UMIC	2022	ARIMA(0,1,0)	0.85	0.751486	0.948514	0.85	0	0.0985144	-0.0985144	TRUE	4392068	658810
India	IND	Asia	LMIC	2020	ARIMA(0,1,0) with drift	0.927368	0.892895	0.961842	0.85	-0.0773684	-0.0428945	-0.111842	FALSE	22595171	3389276
India	IND	Asia	LMIC	2021	ARIMA(0,1,0) with drift	0.944737	0.895983	0.99	0.85	-0.0947368	-0.0459834	-0.14	FALSE	22591299	3388695
India	IND	Asia	LMIC	2022	ARIMA(0,1,0) with drift	0.962105	0.902395	0.99	0.93	-0.0321053	0.0276053	-0.06	TRUE	22519905	1576393
Ireland	IRL	Europe	HIC	2020	ARIMA(0,1,1)	0.943549	0.922064	0.965034	0.94	-0.00354892	0.0179359	-0.0250338	TRUE	59539	3572
Ireland	IRL	Europe	HIC	2021	ARIMA(0,1,1)	0.943549	0.902483	0.984615	0.94	-0.00354892	0.0375169	-0.0446148	TRUE	58438	3506
Ireland	IRL	Europe	HIC	2022	ARIMA(0,1,1)	0.943549	0.889593	0.99	0.93	-0.0135489	0.0404067	-0.06	TRUE	57440	4021
Iran (Islamic Republic of)	IRN	Asia	LMIC	2020	ARIMA(0,0,0) with non-zero mean	0.985	0.963436	0.99	0.99	0.005	0.0265643	0	TRUE	1231025	12310
Iran (Islamic Republic of)	IRN	Asia	LMIC	2021	ARIMA(0,0,0) with non-zero mean	0.985	0.963436	0.99	0.98	-0.005	0.0165643	-0.01	TRUE	1192886	23858
Iran (Islamic Republic of)	IRN	Asia	LMIC	2022	ARIMA(0,0,0) with non-zero mean	0.985	0.963436	0.99	0.99	0.005	0.0265643	0	TRUE	1162191	11622
Iraq	IRQ	Asia	UMIC	2020	ARIMA(1,0,0) with non-zero mean	0.812766	0.700567	0.924966	0.74	-0.0727664	0.0394334	-0.184966	TRUE	1157092	300844
Iraq	IRQ	Asia	UMIC	2021	ARIMA(1,0,0) with non-zero mean	0.794005	0.657757	0.930252	0.78	-0.0140047	0.122243	-0.150252	TRUE	1170541	257519
Iraq	IRQ	Asia	UMIC	2022	ARIMA(1,0,0) with non-zero mean	0.78108	0.634796	0.927364	0.93	0.14892	0.295204	0.00263633	FALSE	1183936	82876
Iceland	ISL	Europe	HIC	2020	ARIMA(0,1,0)	0.92	0.867948	0.972052	0.93	0.01	0.0620522	-0.0420522	TRUE	4529	317
Iceland	ISL	Europe	HIC	2021	ARIMA(0,1,0)	0.92	0.846387	0.99	0.92	0	0.073613	-0.07	TRUE	4568	365
Iceland	ISL	Europe	HIC	2022	ARIMA(0,1,0)	0.92	0.829843	0.99	0.92	0	0.0901571	-0.07	TRUE	4562	365
Israel	ISR	Asia	HIC	2020	ARIMA(0,1,0)	0.98	0.946651	0.99	0.98	0	0.0333493	-0.01	TRUE	174879	3498
Israel	ISR	Asia	HIC	2021	ARIMA(0,1,0)	0.98	0.932837	0.99	0.98	0	0.047163	-0.01	TRUE	173883	3478
Israel	ISR	Asia	HIC	2022	ARIMA(0,1,0)	0.98	0.922237	0.99	0.98	0	0.0577627	-0.01	TRUE	174237	3485
Italy	ITA	Europe	HIC	2020	ARIMA(1,0,0) with non-zero mean	0.955573	0.918837	0.99	0.94	-0.0155733	0.0211635	-0.05	TRUE	409281	24557
Italy	ITA	Europe	HIC	2021	ARIMA(1,0,0) with non-zero mean	0.952081	0.905286	0.99	0.94	-0.0120806	0.0347137	-0.05	TRUE	409696	24582
Italy	ITA	Europe	HIC	2022	ARIMA(1,0,0) with non-zero mean	0.949325	0.897242	0.99	0.95	0.000674999	0.0527585	-0.04	TRUE	406559	20328
Jamaica	JAM	Americas	UMIC	2020	ARIMA(0,0,0) with non-zero mean	0.9475	0.88789	0.99	0.96	0.0125	0.07211	-0.03	TRUE	32984	1319
Jamaica	JAM	Americas	UMIC	2021	ARIMA(0,0,0) with non-zero mean	0.9475	0.88789	0.99	0.9	-0.0475	0.01211	-0.09	TRUE	32827	3283
Jamaica	JAM	Americas	UMIC	2022	ARIMA(0,0,0) with non-zero mean	0.9475	0.88789	0.99	0.98	0.0325	0.09211	-0.01	TRUE	32341	647
Jordan	JOR	Asia	LMIC	2020	ARIMA(0,0,0) with non-zero mean	0.967	0.9153	0.99	0.77	-0.197	-0.1453	-0.22	FALSE	240279	55264
Jordan	JOR	Asia	LMIC	2021	ARIMA(0,0,0) with non-zero mean	0.967	0.9153	0.99	0.77	-0.197	-0.1453	-0.22	FALSE	241764	55606
Jordan	JOR	Asia	LMIC	2022	ARIMA(0,0,0) with non-zero mean	0.967	0.9153	0.99	0.77	-0.197	-0.1453	-0.22	FALSE	242668	55814
Japan	JPN	Asia	HIC	2020	ARIMA(1,0,0) with non-zero mean	0.974767	0.923968	0.99	0.96	-0.0147667	0.0360321	-0.03	TRUE	826352	33054
Japan	JPN	Asia	HIC	2021	ARIMA(1,0,0) with non-zero mean	0.970463	0.904697	0.99	0.99	0.0195365	0.0853032	0	TRUE	817283	8173
Japan	JPN	Asia	HIC	2022	ARIMA(1,0,0) with non-zero mean	0.966925	0.89273	0.99	0.99	0.0230749	0.0972699	0	TRUE	813535	8135
Kazakhstan	KAZ	Asia	UMIC	2020	ARIMA(0,0,0) with non-zero mean	0.9595	0.860073	0.99	0.88	-0.0795	0.0199268	-0.11	TRUE	424472	50937
Kazakhstan	KAZ	Asia	UMIC	2021	ARIMA(0,0,0) with non-zero mean	0.9595	0.860073	0.99	0.95	-0.0095	0.0899268	-0.04	TRUE	410302	20515
Kazakhstan	KAZ	Asia	UMIC	2022	ARIMA(0,0,0) with non-zero mean	0.9595	0.860073	0.99	0.99	0.0305	0.129927	0	TRUE	399544	3995
Kenya	KEN	Africa	LMIC	2020	ARIMA(0,1,0)	0.91	0.810162	0.99	0.89	-0.02	0.0798384	-0.1	TRUE	1417397	155914
Kenya	KEN	Africa	LMIC	2021	ARIMA(0,1,0)	0.91	0.768807	0.99	0.91	0	0.141193	-0.08	TRUE	1430189	128717
Kenya	KEN	Africa	LMIC	2022	ARIMA(0,1,0)	0.91	0.737075	0.99	0.9	-0.01	0.162925	-0.09	TRUE	1451833	145183
Kyrgyzstan	KGZ	Asia	LMIC	2020	ARIMA(0,0,1) with non-zero mean	0.95347	0.918863	0.988076	0.87	-0.0834696	-0.0488635	-0.118076	FALSE	158363	20587
Kyrgyzstan	KGZ	Asia	LMIC	2021	ARIMA(0,0,1) with non-zero mean	0.961068	0.919982	0.99	0.89	-0.0710677	-0.0299817	-0.1	FALSE	155579	17114
Kyrgyzstan	KGZ	Asia	LMIC	2022	ARIMA(0,0,1) with non-zero mean	0.961068	0.919982	0.99	0.9	-0.0610677	-0.0199817	-0.09	FALSE	152979	15298
Cambodia	KHM	Asia	LMIC	2020	ARIMA(0,1,0)	0.88	0.762832	0.99	0.87	-0.01	0.107168	-0.12	TRUE	319367	41518
Cambodia	KHM	Asia	LMIC	2021	ARIMA(0,1,0)	0.88	0.7143	0.99	0.87	-0.01	0.1557	-0.12	TRUE	314929	40941
Cambodia	KHM	Asia	LMIC	2022	ARIMA(0,1,0)	0.88	0.67706	0.99	0.85	-0.03	0.17294	-0.14	TRUE	312448	46867
Kiribati	KIR	Oceania	LMIC	2020	ARIMA(1,0,0) with non-zero mean	0.926815	0.768847	0.99	0.92	-0.00681541	0.151153	-0.07	TRUE	3384	271
Kiribati	KIR	Oceania	LMIC	2021	ARIMA(1,0,0) with non-zero mean	0.90114	0.717359	0.99	0.9	-0.00113957	0.182641	-0.09	TRUE	3396	340
Kiribati	KIR	Oceania	LMIC	2022	ARIMA(1,0,0) with non-zero mean	0.885874	0.693797	0.99	0.91	0.0241263	0.216203	-0.08	TRUE	3400	306
Saint Kitts and Nevis	KNA	Americas	HIC	2020	ARIMA(0,0,0) with non-zero mean	0.978	0.952092	0.99	0.99	0.012	0.0379084	0	TRUE	589	6
Saint Kitts and Nevis	KNA	Americas	HIC	2021	ARIMA(0,0,0) with non-zero mean	0.978	0.952092	0.99	0.96	-0.018	0.00790838	-0.03	TRUE	574	23
Saint Kitts and Nevis	KNA	Americas	HIC	2022	ARIMA(0,0,0) with non-zero mean	0.978	0.952092	0.99	0.96	-0.018	0.00790838	-0.03	TRUE	559	22
Republic of Korea	KOR	Asia	HIC	2020	ARIMA(0,0,0) with non-zero mean	0.964	0.907337	0.99	0.98	0.016	0.0726626	-0.01	TRUE	293613	5872
Republic of Korea	KOR	Asia	HIC	2021	ARIMA(0,0,0) with non-zero mean	0.964	0.907337	0.99	0.98	0.016	0.0726626	-0.01	TRUE	288419	5768
Republic of Korea	KOR	Asia	HIC	2022	ARIMA(0,0,0) with non-zero mean	0.964	0.907337	0.99	0.98	0.016	0.0726626	-0.01	TRUE	285127	5703
Kuwait	KWT	Asia	HIC	2020	ARIMA(1,0,0) with non-zero mean	0.948666	0.905604	0.99	0.93	-0.0186655	0.0243955	-0.06	TRUE	52595	3682
Kuwait	KWT	Asia	HIC	2021	ARIMA(1,0,0) with non-zero mean	0.962662	0.914742	0.99	0.94	-0.0226623	0.0252578	-0.05	TRUE	44119	2647
Kuwait	KWT	Asia	HIC	2022	ARIMA(1,0,0) with non-zero mean	0.969497	0.920489	0.99	0.96	-0.00949661	0.0395109	-0.03	TRUE	41217	1649
Lao People's Democratic Republic	LAO	Asia	LMIC	2020	ARIMA(0,1,0)	0.8	0.706003	0.893997	0.79	-0.01	0.0839969	-0.103997	TRUE	159437	33482
Lao People's Democratic Republic	LAO	Asia	LMIC	2021	ARIMA(0,1,0)	0.8	0.667068	0.932932	0.75	-0.05	0.0829316	-0.182932	TRUE	158442	39610
Lao People's Democratic Republic	LAO	Asia	LMIC	2022	ARIMA(0,1,0)	0.8	0.637193	0.962807	0.8	0	0.162807	-0.162807	TRUE	157386	31477
Lebanon	LBN	Asia	LMIC	2020	ARIMA(1,1,0)	0.83	0.807833	0.852167	0.71	-0.12	-0.0978327	-0.142167	FALSE	87233	25298
Lebanon	LBN	Asia	LMIC	2021	ARIMA(1,1,0)	0.83	0.786463	0.873537	0.67	-0.16	-0.116463	-0.203537	FALSE	83990	27717
Lebanon	LBN	Asia	LMIC	2022	ARIMA(1,1,0)	0.83	0.76517	0.89483	0.67	-0.16	-0.0951696	-0.22483	FALSE	80709	26634
Liberia	LBR	Africa	LIC	2020	ARIMA(0,1,0)	0.7	0.512222	0.887778	0.65	-0.05	0.137778	-0.237778	TRUE	154094	53933
Liberia	LBR	Africa	LIC	2021	ARIMA(0,1,0)	0.7	0.434442	0.965558	0.66	-0.04	0.225558	-0.305558	TRUE	155385	52831
Liberia	LBR	Africa	LIC	2022	ARIMA(0,1,0)	0.7	0.374759	0.99	0.78	0.08	0.405241	-0.21	TRUE	157137	34570
Libya	LBY	Africa	UMIC	2020	ARIMA(1,0,0) with non-zero mean	0.764661	0.656549	0.872774	0.73	-0.0346613	0.073451	-0.142774	TRUE	120726	32596
Libya	LBY	Africa	UMIC	2021	ARIMA(1,0,0) with non-zero mean	0.792649	0.653692	0.931606	0.73	-0.0626492	0.076308	-0.201606	TRUE	119101	32157
Libya	LBY	Africa	UMIC	2022	ARIMA(1,0,0) with non-zero mean	0.815249	0.659435	0.971063	0.73	-0.0852487	0.0705652	-0.241063	TRUE	116912	31566
Saint Lucia	LCA	Americas	UMIC	2020	ARIMA(1,1,0)	0.94468	0.788605	0.99	0.86	-0.0846799	0.0713952	-0.13	TRUE	2069	290
Saint Lucia	LCA	Americas	UMIC	2021	ARIMA(1,1,0)	0.924377	0.765866	0.99	0.8	-0.124377	0.0341336	-0.19	TRUE	2043	409
Saint Lucia	LCA	Americas	UMIC	2022	ARIMA(1,1,0)	0.941079	0.733966	0.99	0.81	-0.131079	0.0760338	-0.18	TRUE	2014	383
Sri Lanka	LKA	Asia	LMIC	2020	ARIMA(2,1,0)	0.99	0.976763	0.99	0.96	-0.03	-0.0167625	-0.03	FALSE	308186	12327
Sri Lanka	LKA	Asia	LMIC	2021	ARIMA(2,1,0)	0.99	0.976706	0.99	0.96	-0.03	-0.0167056	-0.03	FALSE	304378	12175
Sri Lanka	LKA	Asia	LMIC	2022	ARIMA(2,1,0)	0.99	0.975017	0.99	0.98	-0.01	0.004983	-0.01	TRUE	299963	5999
Lithuania	LTU	Europe	HIC	2020	ARIMA(2,0,0) with non-zero mean	0.931994	0.909664	0.954323	0.91	-0.0219939	0.000335567	-0.0443234	TRUE	27431	2469
Lithuania	LTU	Europe	HIC	2021	ARIMA(2,0,0) with non-zero mean	0.941553	0.912999	0.970106	0.9	-0.0415528	-0.0129992	-0.0701065	FALSE	26793	2679
Lithuania	LTU	Europe	HIC	2022	ARIMA(2,0,0) with non-zero mean	0.9443	0.915292	0.973309	0.9	-0.0443005	-0.0152923	-0.0733087	FALSE	26143	2614
Luxembourg	LUX	Europe	HIC	2020	ARIMA(0,0,0) with non-zero mean	0.9895	0.985117	0.99	0.99	0.0005	0.00488261	0	TRUE	6444	64
Luxembourg	LUX	Europe	HIC	2021	ARIMA(0,0,0) with non-zero mean	0.9895	0.985117	0.99	0.99	0.0005	0.00488261	0	TRUE	6564	66
Luxembourg	LUX	Europe	HIC	2022	ARIMA(0,0,0) with non-zero mean	0.9895	0.985117	0.99	0.99	0.0005	0.00488261	0	TRUE	6658	67
Latvia	LVA	Europe	HIC	2020	ARIMA(1,0,0) with non-zero mean	0.981638	0.945718	0.99	0.99	0.00836198	0.0442822	0	TRUE	17496	175
Latvia	LVA	Europe	HIC	2021	ARIMA(1,0,0) with non-zero mean	0.975548	0.931112	0.99	0.94	-0.0355483	0.00888803	-0.05	TRUE	16978	1019
Latvia	LVA	Europe	HIC	2022	ARIMA(1,0,0) with non-zero mean	0.971113	0.922765	0.99	0.95	-0.0211133	0.0272347	-0.04	TRUE	16491	825
Morocco	MAR	Africa	LMIC	2020	ARIMA(0,1,0)	0.99	0.951844	0.99	0.99	0	0.0381562	0	TRUE	647003	6470
Morocco	MAR	Africa	LMIC	2021	ARIMA(0,1,0)	0.99	0.936039	0.99	0.99	0	0.053961	0	TRUE	641736	6417
Morocco	MAR	Africa	LMIC	2022	ARIMA(0,1,0)	0.99	0.923912	0.99	0.99	0	0.0660884	0	TRUE	634624	6346
Monaco	MCO	Europe	HIC	2020	ARIMA(0,0,0) with non-zero mean	0.99	0.99	0.99	0.99	0	0	0	TRUE	323	3
Monaco	MCO	Europe	HIC	2021	ARIMA(0,0,0) with non-zero mean	0.99	0.99	0.99	0.99	0	0	0	TRUE	321	3
Monaco	MCO	Europe	HIC	2022	ARIMA(0,0,0) with non-zero mean	0.99	0.99	0.99	0.99	0	0	0	TRUE	318	3
Republic of Moldova	MDA	Europe	UMIC	2020	ARIMA(0,1,0)	0.91	0.856417	0.963583	0.86	-0.05	0.00358328	-0.103583	TRUE	38166	5343
Republic of Moldova	MDA	Europe	UMIC	2021	ARIMA(0,1,0)	0.91	0.834222	0.985778	0.87	-0.04	0.0357782	-0.115778	TRUE	37740	4906
Republic of Moldova	MDA	Europe	UMIC	2022	ARIMA(0,1,0)	0.91	0.817191	0.99	0.88	-0.03	0.062809	-0.11	TRUE	36541	4385
Madagascar	MDG	Africa	LIC	2020	ARIMA(1,0,0) with non-zero mean	0.697716	0.593333	0.802099	0.68	-0.0177162	0.0866665	-0.122099	TRUE	857391	274365
Madagascar	MDG	Africa	LIC	2021	ARIMA(1,0,0) with non-zero mean	0.695911	0.562868	0.828955	0.57	-0.125911	0.00713193	-0.258955	TRUE	867928	373209
Madagascar	MDG	Africa	LIC	2022	ARIMA(1,0,0) with non-zero mean	0.694485	0.546329	0.842642	0.57	-0.124485	0.0236714	-0.272642	TRUE	880625	378669
Maldives	MDV	Asia	UMIC	2020	ARIMA(0,0,1) with non-zero mean	0.9789	0.960852	0.99	0.99	0.0111003	0.029148	0	TRUE	7455	75
Maldives	MDV	Asia	UMIC	2021	ARIMA(0,0,1) with non-zero mean	0.980401	0.960653	0.99	0.96	-0.0204014	-0.000653408	-0.03	FALSE	7305	292
Maldives	MDV	Asia	UMIC	2022	ARIMA(0,0,1) with non-zero mean	0.980401	0.960653	0.99	0.99	0.00959861	0.0293466	0	TRUE	7160	72
Mexico	MEX	Americas	UMIC	2020	ARIMA(0,1,0)	0.82	0.72665	0.91335	0.72	-0.1	-0.00664993	-0.19335	FALSE	1941370	543584
Mexico	MEX	Americas	UMIC	2021	ARIMA(0,1,0)	0.82	0.687983	0.952017	0.78	-0.04	0.0920169	-0.172017	TRUE	1863705	410015
Mexico	MEX	Americas	UMIC	2022	ARIMA(0,1,0)	0.82	0.658313	0.981687	0.83	0.01	0.171687	-0.151687	TRUE	1848667	314273
Marshall Islands	MHL	Oceania	UMIC	2020	ARIMA(1,0,0) with non-zero mean	0.775773	0.560546	0.99	0.82	0.0442268	0.259454	-0.17	TRUE	867	156
Marshall Islands	MHL	Oceania	UMIC	2021	ARIMA(1,0,0) with non-zero mean	0.764764	0.492621	0.99	0.86	0.095236	0.367379	-0.13	TRUE	811	114
Marshall Islands	MHL	Oceania	UMIC	2022	ARIMA(1,0,0) with non-zero mean	0.756245	0.455127	0.99	0.86	0.103755	0.404873	-0.13	TRUE	753	105
North Macedonia	MKD	Europe	UMIC	2020	ARIMA(0,0,0) with non-zero mean	0.944	0.903582	0.984418	0.84	-0.104	-0.0635818	-0.144418	FALSE	20210	3234
North Macedonia	MKD	Europe	UMIC	2021	ARIMA(0,0,0) with non-zero mean	0.944	0.903582	0.984418	0.81	-0.134	-0.0935818	-0.174418	FALSE	20028	3805
North Macedonia	MKD	Europe	UMIC	2022	ARIMA(0,0,0) with non-zero mean	0.944	0.903582	0.984418	0.84	-0.104	-0.0635818	-0.144418	FALSE	19907	3185
Mali	MLI	Africa	LIC	2020	ARIMA(2,0,0) with non-zero mean	0.754713	0.674406	0.83502	0.7	-0.0547128	0.0255941	-0.13502	TRUE	851461	255438
Mali	MLI	Africa	LIC	2021	ARIMA(2,0,0) with non-zero mean	0.732178	0.589129	0.875227	0.77	0.0378219	0.180871	-0.105227	TRUE	872528	200681
Mali	MLI	Africa	LIC	2022	ARIMA(2,0,0) with non-zero mean	0.70839	0.518446	0.898334	0.77	0.0616097	0.251554	-0.128334	TRUE	892365	205244
Malta	MLT	Europe	HIC	2020	ARIMA(2,0,0) with non-zero mean	0.965763	0.86176	0.99	0.98	0.0142373	0.11824	-0.01	TRUE	4496	90
Malta	MLT	Europe	HIC	2021	ARIMA(2,0,0) with non-zero mean	0.945891	0.789939	0.99	0.99	0.0441092	0.200061	0	TRUE	4649	46
Malta	MLT	Europe	HIC	2022	ARIMA(2,0,0) with non-zero mean	0.92933	0.749956	0.99	0.98	0.0506701	0.230044	-0.01	TRUE	4835	97
Mongolia	MNG	Asia	LMIC	2020	ARIMA(1,0,0) with non-zero mean	0.977852	0.949615	0.99	0.96	-0.0178523	0.0103855	-0.03	TRUE	72943	2918
Mongolia	MNG	Asia	LMIC	2021	ARIMA(1,0,0) with non-zero mean	0.976471	0.942895	0.99	0.95	-0.0264707	0.00710499	-0.04	TRUE	70883	3544
Mongolia	MNG	Asia	LMIC	2022	ARIMA(1,0,0) with non-zero mean	0.975582	0.940031	0.99	0.95	-0.0255819	0.00996889	-0.04	TRUE	68948	3447
Mozambique	MOZ	Africa	LIC	2020	ARIMA(0,1,0)	0.88	0.820347	0.939653	0.79	-0.09	-0.0303468	-0.149653	FALSE	1104167	231875
Mozambique	MOZ	Africa	LIC	2021	ARIMA(0,1,0)	0.88	0.795638	0.964362	0.61	-0.27	-0.185638	-0.354362	FALSE	1125799	439062
Mozambique	MOZ	Africa	LIC	2022	ARIMA(0,1,0)	0.88	0.776678	0.983322	0.61	-0.27	-0.166678	-0.373322	FALSE	1141329	445118
Mauritania	MRT	Africa	LMIC	2020	ARIMA(0,0,0) with non-zero mean	0.7365	0.581352	0.891648	0.72	-0.0165	0.138648	-0.171648	TRUE	144730	40524
Mauritania	MRT	Africa	LMIC	2021	ARIMA(0,0,0) with non-zero mean	0.7365	0.581352	0.891648	0.68	-0.0565	0.0986476	-0.211648	TRUE	147564	47220
Mauritania	MRT	Africa	LMIC	2022	ARIMA(0,0,0) with non-zero mean	0.7365	0.581352	0.891648	0.76	0.0235	0.178648	-0.131648	TRUE	150443	36106
Mauritius	MUS	Africa	UMIC	2020	ARIMA(1,0,0) with non-zero mean	0.958747	0.901466	0.99	0.93	-0.0287465	0.0285339	-0.06	TRUE	13297	931
Mauritius	MUS	Africa	UMIC	2021	ARIMA(1,0,0) with non-zero mean	0.958032	0.892102	0.99	0.92	-0.0380321	0.0278981	-0.07	TRUE	13267	1061
Mauritius	MUS	Africa	UMIC	2022	ARIMA(1,0,0) with non-zero mean	0.957625	0.88912	0.99	0.95	-0.007625	0.0608803	-0.04	TRUE	13110	656
Malawi	MWI	Africa	LIC	2020	ARIMA(0,0,0) with non-zero mean	0.889	0.733771	0.99	0.94	0.051	0.206229	-0.05	TRUE	627928	37676
Malawi	MWI	Africa	LIC	2021	ARIMA(0,0,0) with non-zero mean	0.889	0.733771	0.99	0.93	0.041	0.196229	-0.06	TRUE	637864	44650
Malawi	MWI	Africa	LIC	2022	ARIMA(0,0,0) with non-zero mean	0.889	0.733771	0.99	0.86	-0.029	0.126229	-0.13	TRUE	649567	90939
Malaysia	MYS	Asia	UMIC	2020	ARIMA(0,1,0)	0.98	0.956203	0.99	0.98	0	0.0237971	-0.01	TRUE	508146	10163
Malaysia	MYS	Asia	UMIC	2021	ARIMA(0,1,0)	0.98	0.946346	0.99	0.95	-0.03	0.00365424	-0.04	TRUE	508068	25403
Malaysia	MYS	Asia	UMIC	2022	ARIMA(0,1,0)	0.98	0.938782	0.99	0.97	-0.01	0.0312179	-0.02	TRUE	506637	15199
Namibia	NAM	Africa	UMIC	2020	ARIMA(0,1,0)	0.87	0.814199	0.925801	0.93	0.06	0.115801	0.0041992	FALSE	67701	4739
Namibia	NAM	Africa	UMIC	2021	ARIMA(0,1,0)	0.87	0.791086	0.948914	0.94	0.07	0.148914	-0.00891425	TRUE	67796	4068
Namibia	NAM	Africa	UMIC	2022	ARIMA(0,1,0)	0.87	0.77335	0.96665	0.84	-0.03	0.0666498	-0.12665	TRUE	67362	10778
Niger	NER	Africa	LIC	2020	ARIMA(0,1,0) with drift	0.834737	0.755158	0.914316	0.81	-0.0247368	0.0548421	-0.104316	TRUE	1069907	203282
Niger	NER	Africa	LIC	2021	ARIMA(0,1,0) with drift	0.859474	0.746932	0.972015	0.82	-0.0394737	0.073068	-0.152015	TRUE	1104024	198724
Niger	NER	Africa	LIC	2022	ARIMA(0,1,0) with drift	0.884211	0.746376	0.99	0.84	-0.0442105	0.0936243	-0.15	TRUE	1140790	182526
Nigeria	NGA	Africa	LMIC	2020	ARIMA(0,1,0)	0.66	0.54705	0.77295	0.62	-0.04	0.07295	-0.15295	TRUE	7373502	2801931
Nigeria	NGA	Africa	LMIC	2021	ARIMA(0,1,0)	0.66	0.500265	0.819735	0.62	-0.04	0.119735	-0.199735	TRUE	7490708	2846469
Nigeria	NGA	Africa	LMIC	2022	ARIMA(0,1,0)	0.66	0.464365	0.855635	0.62	-0.04	0.155635	-0.235635	TRUE	7570882	2876935
Nicaragua	NIC	Americas	LMIC	2020	ARIMA(0,1,0)	0.98	0.922241	0.99	0.92	-0.06	-0.00224065	-0.07	FALSE	139644	11172
Nicaragua	NIC	Americas	LMIC	2021	ARIMA(0,1,0)	0.98	0.898316	0.99	0.87	-0.11	-0.0283159	-0.12	FALSE	138979	18067
Nicaragua	NIC	Americas	LMIC	2022	ARIMA(0,1,0)	0.98	0.879958	0.99	0.92	-0.06	0.0400421	-0.07	TRUE	137669	11014
Netherlands (Kingdom of the)	NLD	Europe	HIC	2020	ARIMA(0,1,0)	0.94	0.925081	0.954919	0.94	0	0.0149195	-0.0149195	TRUE	172527	10352
Netherlands (Kingdom of the)	NLD	Europe	HIC	2021	ARIMA(0,1,0)	0.94	0.918901	0.961099	0.95	0.01	0.0310993	-0.0110993	TRUE	179730	8986
Netherlands (Kingdom of the)	NLD	Europe	HIC	2022	ARIMA(0,1,0)	0.94	0.914159	0.965841	0.93	-0.01	0.0158413	-0.0358413	TRUE	180920	12664
Norway	NOR	Europe	HIC	2020	ARIMA(0,1,0)	0.97	0.945782	0.99	0.97	0	0.0242176	-0.02	TRUE	53510	1605
Norway	NOR	Europe	HIC	2021	ARIMA(0,1,0)	0.97	0.935751	0.99	0.97	0	0.0342488	-0.02	TRUE	53777	1613
Norway	NOR	Europe	HIC	2022	ARIMA(0,1,0)	0.97	0.928054	0.99	0.97	0	0.0419461	-0.02	TRUE	53902	1617
Nepal	NPL	Asia	LMIC	2020	ARIMA(0,1,1) with drift	0.947509	0.866944	0.99	0.84	-0.107509	-0.0269445	-0.15	FALSE	589850	94376
Nepal	NPL	Asia	LMIC	2021	ARIMA(0,1,1) with drift	0.958139	0.875483	0.99	0.91	-0.0481389	0.0345171	-0.08	TRUE	597369	53763
Nepal	NPL	Asia	LMIC	2022	ARIMA(0,1,1) with drift	0.968769	0.884073	0.99	0.9	-0.0687685	0.0159271	-0.09	TRUE	605385	60538
Nauru	NRU	Oceania	HIC	2020	ARIMA(0,1,0)	0.96	0.663642	0.99	0.95	-0.01	0.286358	-0.04	TRUE	345	17
Nauru	NRU	Oceania	HIC	2021	ARIMA(0,1,0)	0.96	0.540887	0.99	0.98	0.02	0.439113	-0.01	TRUE	341	7
Nauru	NRU	Oceania	HIC	2022	ARIMA(0,1,0)	0.96	0.446693	0.99	0.98	0.02	0.533307	-0.01	TRUE	336	7
New Zealand	NZL	Oceania	HIC	2020	ARIMA(0,1,0)	0.92	0.895369	0.944631	0.92	0	0.0246315	-0.0246315	TRUE	62927	5034
New Zealand	NZL	Oceania	HIC	2021	ARIMA(0,1,0)	0.92	0.885166	0.954834	0.9	-0.02	0.0148342	-0.0548342	TRUE	63341	6334
New Zealand	NZL	Oceania	HIC	2022	ARIMA(0,1,0)	0.92	0.877337	0.962663	0.89	-0.03	0.012663	-0.072663	TRUE	63911	7030
Oman	OMN	Asia	HIC	2020	ARIMA(0,0,0) with non-zero mean	0.988	0.979956	0.99	0.99	0.002	0.0100435	0	TRUE	86203	862
Oman	OMN	Asia	HIC	2021	ARIMA(0,0,0) with non-zero mean	0.988	0.979956	0.99	0.99	0.002	0.0100435	0	TRUE	82817	828
Oman	OMN	Asia	HIC	2022	ARIMA(0,0,0) with non-zero mean	0.988	0.979956	0.99	0.99	0.002	0.0100435	0	TRUE	80439	804
Pakistan	PAK	Asia	LMIC	2020	ARIMA(0,1,0)	0.84	0.763825	0.916175	0.8	-0.04	0.0361754	-0.116175	TRUE	6087559	1217512
Pakistan	PAK	Asia	LMIC	2021	ARIMA(0,1,0)	0.84	0.732272	0.947728	0.83	-0.01	0.0977283	-0.117728	TRUE	6105641	1037959
Pakistan	PAK	Asia	LMIC	2022	ARIMA(0,1,0)	0.84	0.70806	0.97194	0.85	0.01	0.14194	-0.12194	TRUE	6155881	923382
Panama	PAN	Americas	HIC	2020	ARIMA(0,1,0)	0.88	0.779656	0.980344	0.74	-0.14	-0.0396563	-0.240344	FALSE	75991	19758
Panama	PAN	Americas	HIC	2021	ARIMA(0,1,0)	0.88	0.738093	0.99	0.87	-0.01	0.131907	-0.12	TRUE	76053	9887
Panama	PAN	Americas	HIC	2022	ARIMA(0,1,0)	0.88	0.7062	0.99	0.87	-0.01	0.1638	-0.12	TRUE	75783	9852
Peru	PER	Americas	UMIC	2020	ARIMA(0,0,0) with non-zero mean	0.906	0.818486	0.99	0.72	-0.186	-0.0984863	-0.27	FALSE	587870	164604
Peru	PER	Americas	UMIC	2021	ARIMA(0,0,0) with non-zero mean	0.906	0.818486	0.99	0.82	-0.086	0.00151375	-0.17	TRUE	588365	105906
Peru	PER	Americas	UMIC	2022	ARIMA(0,0,0) with non-zero mean	0.906	0.818486	0.99	0.82	-0.086	0.00151375	-0.17	TRUE	587155	105688
Philippines	PHL	Asia	LMIC	2020	ARIMA(1,0,0) with non-zero mean	0.728018	0.652455	0.80358	0.71	-0.0180175	0.057545	-0.09358	TRUE	2424248	703032
Philippines	PHL	Asia	LMIC	2021	ARIMA(1,0,0) with non-zero mean	0.742605	0.645381	0.839829	0.57	-0.172605	-0.0753813	-0.269829	FALSE	2437200	1047996
Philippines	PHL	Asia	LMIC	2022	ARIMA(1,0,0) with non-zero mean	0.754416	0.645302	0.86353	0.72	-0.0344159	0.0746984	-0.14353	TRUE	2450775	686217
Palau	PLW	Oceania	UMIC	2020	ARIMA(1,0,0) with non-zero mean	0.945619	0.734055	0.99	0.96	0.0143813	0.225945	-0.03	TRUE	273	11
Palau	PLW	Oceania	UMIC	2021	ARIMA(1,0,0) with non-zero mean	0.933455	0.697025	0.99	0.95	0.0165447	0.252975	-0.04	TRUE	269	13
Palau	PLW	Oceania	UMIC	2022	ARIMA(1,0,0) with non-zero mean	0.927387	0.685164	0.99	0.94	0.0126129	0.254836	-0.05	TRUE	267	16
Papua New Guinea	PNG	Oceania	LMIC	2020	ARIMA(0,1,0)	0.35	0.230695	0.469305	0.39	0.04	0.159305	-0.079305	TRUE	245774	149922
Papua New Guinea	PNG	Oceania	LMIC	2021	ARIMA(0,1,0)	0.35	0.181277	0.518723	0.31	-0.04	0.128723	-0.208723	TRUE	246340	169975
Papua New Guinea	PNG	Oceania	LMIC	2022	ARIMA(0,1,0)	0.35	0.143358	0.556642	0.36	0.01	0.216642	-0.196642	TRUE	247322	158286
Poland	POL	Europe	HIC	2020	ARIMA(0,2,1)	0.944693	0.932725	0.956661	0.9	-0.044693	-0.0327251	-0.0566608	FALSE	371829	37183
Poland	POL	Europe	HIC	2021	ARIMA(0,2,1)	0.939386	0.920161	0.95861	0.9	-0.0393859	-0.0201614	-0.0586105	FALSE	362344	36234
Poland	POL	Europe	HIC	2022	ARIMA(0,2,1)	0.934079	0.907659	0.960499	0.9	-0.0340789	-0.00765927	-0.0604985	FALSE	352814	35281
Portugal	PRT	Europe	HIC	2020	ARIMA(0,1,0)	0.99	0.959171	0.99	0.99	0	0.0308292	0	TRUE	82767	828
Portugal	PRT	Europe	HIC	2021	ARIMA(0,1,0)	0.99	0.946401	0.99	0.99	0	0.0435991	0	TRUE	80296	803
Portugal	PRT	Europe	HIC	2022	ARIMA(0,1,0)	0.99	0.936602	0.99	0.99	0	0.0533978	0	TRUE	79868	799
Paraguay	PRY	Americas	UMIC	2020	ARIMA(0,0,1) with non-zero mean	0.880555	0.829889	0.931221	0.79	-0.0905549	-0.039889	-0.141221	FALSE	136776	28723
Paraguay	PRY	Americas	UMIC	2021	ARIMA(0,0,1) with non-zero mean	0.903152	0.839851	0.966454	0.7	-0.203152	-0.139851	-0.266454	FALSE	136478	40943
Paraguay	PRY	Americas	UMIC	2022	ARIMA(0,0,1) with non-zero mean	0.903152	0.839851	0.966454	0.69	-0.213152	-0.149851	-0.276454	FALSE	135965	42149
State of Palestine	PSE	Asia	UMIC	2020	ARIMA(0,1,0)	0.99	0.957573	0.99	0.98	-0.01	0.0224272	-0.01	TRUE	142870	2857
State of Palestine	PSE	Asia	UMIC	2021	ARIMA(0,1,0)	0.99	0.944141	0.99	0.95	-0.04	0.00585895	-0.04	TRUE	143284	7164
State of Palestine	PSE	Asia	UMIC	2022	ARIMA(0,1,0)	0.99	0.933834	0.99	0.98	-0.01	0.0461655	-0.01	TRUE	143596	2872
Qatar	QAT	Asia	HIC	2020	ARIMA(0,0,0) with non-zero mean	0.949	0.862532	0.99	0.89	-0.059	0.0274679	-0.1	TRUE	30837	3392
Qatar	QAT	Asia	HIC	2021	ARIMA(0,0,0) with non-zero mean	0.949	0.862532	0.99	0.98	0.031	0.117468	-0.01	TRUE	26425	528
Qatar	QAT	Asia	HIC	2022	ARIMA(0,0,0) with non-zero mean	0.949	0.862532	0.99	0.98	0.031	0.117468	-0.01	TRUE	24392	488
Romania	ROU	Europe	HIC	2020	ARIMA(0,1,0)	0.88	0.828142	0.931858	0.87	-0.01	0.0418577	-0.0618577	TRUE	198135	25758
Romania	ROU	Europe	HIC	2021	ARIMA(0,1,0)	0.88	0.806662	0.953338	0.86	-0.02	0.0533378	-0.0933378	TRUE	194454	27224
Romania	ROU	Europe	HIC	2022	ARIMA(0,1,0)	0.88	0.79018	0.96982	0.85	-0.03	0.0598201	-0.11982	TRUE	190867	28630
Russian Federation	RUS	Europe	UMIC	2020	ARIMA(1,0,0) with non-zero mean	0.969989	0.960256	0.979722	0.97	1.10443e-05	0.00974435	-0.00972226	TRUE	1432696	42981
Russian Federation	RUS	Europe	UMIC	2021	ARIMA(1,0,0) with non-zero mean	0.969981	0.958236	0.981727	0.97	1.85038e-05	0.0117639	-0.0117269	TRUE	1392819	41785
Russian Federation	RUS	Europe	UMIC	2022	ARIMA(1,0,0) with non-zero mean	0.969976	0.95742	0.982533	0.97	2.35419e-05	0.0125801	-0.0125331	TRUE	1371074	41132
Rwanda	RWA	Africa	LIC	2020	ARIMA(0,1,1)	0.977454	0.889917	0.99	0.91	-0.0674544	0.0200833	-0.08	TRUE	388064	34926
Rwanda	RWA	Africa	LIC	2021	ARIMA(0,1,1)	0.977454	0.879885	0.99	0.88	-0.0974544	0.000115163	-0.11	TRUE	393445	47213
Rwanda	RWA	Africa	LIC	2022	ARIMA(0,1,1)	0.977454	0.870792	0.99	0.98	0.0025456	0.109208	-0.01	TRUE	396133	7923
Saudi Arabia	SAU	Asia	HIC	2020	ARIMA(0,1,0)	0.96	0.941456	0.978544	0.95	-0.01	0.00854432	-0.0285443	TRUE	662503	33125
Saudi Arabia	SAU	Asia	HIC	2021	ARIMA(0,1,0)	0.96	0.933774	0.986226	0.97	0.01	0.0362256	-0.0162256	TRUE	626222	18787
Saudi Arabia	SAU	Asia	HIC	2022	ARIMA(0,1,0)	0.96	0.92788	0.99	0.98	0.02	0.0521197	-0.01	TRUE	612763	12255
Sudan	SDN	Africa	LIC	2020	ARIMA(0,1,0) with drift	0.946316	0.867588	0.99	0.9	-0.0463158	0.0324121	-0.09	TRUE	1470023	147002
Sudan	SDN	Africa	LIC	2021	ARIMA(0,1,0) with drift	0.962632	0.851294	0.99	0.84	-0.122632	-0.0112935	-0.15	FALSE	1483986	237438
Sudan	SDN	Africa	LIC	2022	ARIMA(0,1,0) with drift	0.978947	0.842587	0.99	0.84	-0.138947	-0.00258666	-0.15	FALSE	1499138	239862
Senegal	SEN	Africa	LMIC	2020	ARIMA(0,1,0) with drift	0.972632	0.870822	0.99	0.91	-0.0626316	0.0391783	-0.08	TRUE	531119	47801
Senegal	SEN	Africa	LMIC	2021	ARIMA(0,1,0) with drift	0.99	0.851282	0.99	0.85	-0.14	-0.00128224	-0.14	FALSE	538096	80714
Senegal	SEN	Africa	LMIC	2022	ARIMA(0,1,0) with drift	0.99	0.841555	0.99	0.88	-0.11	0.0384452	-0.11	TRUE	545212	65425
Singapore	SGP	Asia	HIC	2020	ARIMA(0,0,0) with non-zero mean	0.963	0.944902	0.981098	0.98	0.017	0.0350979	-0.00109793	TRUE	41317	826
Singapore	SGP	Asia	HIC	2021	ARIMA(0,0,0) with non-zero mean	0.963	0.944902	0.981098	0.98	0.017	0.0350979	-0.00109793	TRUE	42161	843
Singapore	SGP	Asia	HIC	2022	ARIMA(0,0,0) with non-zero mean	0.963	0.944902	0.981098	0.97	0.007	0.0250979	-0.0110979	TRUE	42273	1268
Solomon Islands	SLB	Oceania	LMIC	2020	ARIMA(0,0,0) with non-zero mean	0.869	0.763185	0.974815	0.94	0.071	0.176815	-0.0348151	TRUE	20590	1235
Solomon Islands	SLB	Oceania	LMIC	2021	ARIMA(0,0,0) with non-zero mean	0.869	0.763185	0.974815	0.87	0.001	0.106815	-0.104815	TRUE	20794	2703
Solomon Islands	SLB	Oceania	LMIC	2022	ARIMA(0,0,0) with non-zero mean	0.869	0.763185	0.974815	0.89	0.021	0.126815	-0.0848151	TRUE	20960	2306
Sierra Leone	SLE	Africa	LIC	2020	ARIMA(0,1,0)	0.95	0.80053	0.99	0.91	-0.04	0.10947	-0.08	TRUE	248795	22392
Sierra Leone	SLE	Africa	LIC	2021	ARIMA(0,1,0)	0.95	0.738618	0.99	0.92	-0.03	0.181382	-0.07	TRUE	250337	20027
Sierra Leone	SLE	Africa	LIC	2022	ARIMA(0,1,0)	0.95	0.691111	0.99	0.91	-0.04	0.218889	-0.08	TRUE	251464	22632
El Salvador	SLV	Americas	UMIC	2020	ARIMA(0,0,0) with non-zero mean	0.9245	0.839073	0.99	0.76	-0.1645	-0.0790731	-0.23	FALSE	101091	24262
El Salvador	SLV	Americas	UMIC	2021	ARIMA(0,0,0) with non-zero mean	0.9245	0.839073	0.99	0.78	-0.1445	-0.0590731	-0.21	FALSE	100463	22102
El Salvador	SLV	Americas	UMIC	2022	ARIMA(0,0,0) with non-zero mean	0.9245	0.839073	0.99	0.75	-0.1745	-0.0890731	-0.24	FALSE	99449	24862
San Marino	SMR	Europe	HIC	2020	ARIMA(0,1,0)	0.88	0.844592	0.915408	0.89	0.01	0.0454079	-0.0254079	TRUE	208	23
San Marino	SMR	Europe	HIC	2021	ARIMA(0,1,0)	0.88	0.829926	0.930074	0.9	0.02	0.0700744	-0.0300744	TRUE	202	20
San Marino	SMR	Europe	HIC	2022	ARIMA(0,1,0)	0.88	0.818672	0.941328	0.92	0.04	0.101328	-0.0213284	TRUE	200	16
Serbia	SRB	Europe	UMIC	2020	ARIMA(0,0,0) with non-zero mean	0.9365	0.886723	0.986277	0.92	-0.0165	0.0332769	-0.0662769	TRUE	68298	5464
Serbia	SRB	Europe	UMIC	2021	ARIMA(0,0,0) with non-zero mean	0.9365	0.886723	0.986277	0.91	-0.0265	0.0232769	-0.0762769	TRUE	67352	6062
Serbia	SRB	Europe	UMIC	2022	ARIMA(0,0,0) with non-zero mean	0.9365	0.886723	0.986277	0.92	-0.0165	0.0332769	-0.0662769	TRUE	66304	5304
Sao Tome and Principe	STP	Africa	LMIC	2020	ARIMA(1,0,0) with non-zero mean	0.946891	0.894777	0.99	0.96	0.0131091	0.0652226	-0.03	TRUE	6149	246
Sao Tome and Principe	STP	Africa	LMIC	2021	ARIMA(1,0,0) with non-zero mean	0.944125	0.874368	0.99	0.97	0.0258754	0.0956317	-0.02	TRUE	6251	188
Sao Tome and Principe	STP	Africa	LMIC	2022	ARIMA(1,0,0) with non-zero mean	0.941663	0.860619	0.99	0.97	0.0283369	0.109381	-0.02	TRUE	6300	189
Suriname	SUR	Americas	UMIC	2020	ARIMA(1,0,0) with non-zero mean	0.773676	0.658511	0.88884	0.51	-0.263676	-0.148511	-0.37884	FALSE	10946	5364
Suriname	SUR	Americas	UMIC	2021	ARIMA(1,0,0) with non-zero mean	0.775757	0.643407	0.908107	0.72	-0.0557573	0.0765926	-0.188107	TRUE	10983	3075
Suriname	SUR	Americas	UMIC	2022	ARIMA(1,0,0) with non-zero mean	0.776936	0.639529	0.914343	0.77	-0.00693621	0.130471	-0.144343	TRUE	10965	2522
Slovakia	SVK	Europe	HIC	2020	ARIMA(1,1,0)	0.976197	0.96863	0.983764	0.97	-0.00619671	0.00137039	-0.0137638	TRUE	55496	1665
Slovakia	SVK	Europe	HIC	2021	ARIMA(1,1,0)	0.980037	0.965633	0.99	0.97	-0.0100366	0.00436739	-0.02	TRUE	54129	1624
Slovakia	SVK	Europe	HIC	2022	ARIMA(1,1,0)	0.982416	0.961503	0.99	0.97	-0.0124161	0.00849703	-0.02	TRUE	53142	1594
Slovenia	SVN	Europe	HIC	2020	ARIMA(1,0,0) with non-zero mean	0.948704	0.928184	0.969224	0.95	0.00129618	0.0218162	-0.0192238	TRUE	19093	955
Slovenia	SVN	Europe	HIC	2021	ARIMA(1,0,0) with non-zero mean	0.947609	0.920751	0.974467	0.86	-0.0876092	-0.0607512	-0.114467	FALSE	19115	2676
Slovenia	SVN	Europe	HIC	2022	ARIMA(1,0,0) with non-zero mean	0.946685	0.916099	0.977271	0.89	-0.0566848	-0.0260989	-0.0872708	FALSE	18813	2069
Sweden	SWE	Europe	HIC	2020	ARIMA(0,1,0)	0.98	0.969936	0.99	0.97	-0.01	6.42526e-05	-0.02	TRUE	112137	3364
Sweden	SWE	Europe	HIC	2021	ARIMA(0,1,0)	0.98	0.965767	0.99	0.98	0	0.014233	-0.01	TRUE	113135	2263
Sweden	SWE	Europe	HIC	2022	ARIMA(0,1,0)	0.98	0.962568	0.99	0.94	-0.04	-0.0225682	-0.05	FALSE	113902	6834
Eswatini	SWZ	Africa	LMIC	2020	ARIMA(0,1,0)	0.9	0.855486	0.944514	0.83	-0.07	-0.0254857	-0.114514	FALSE	28232	4799
Eswatini	SWZ	Africa	LMIC	2021	ARIMA(0,1,0)	0.9	0.837047	0.962953	0.77	-0.13	-0.0670472	-0.192953	FALSE	27914	6420
Eswatini	SWZ	Africa	LMIC	2022	ARIMA(0,1,0)	0.9	0.822899	0.977101	0.97	0.07	0.147101	-0.0071011	TRUE	27540	826
Seychelles	SYC	Africa	HIC	2020	ARIMA(0,0,1) with non-zero mean	0.984603	0.96574	0.99	0.97	-0.0146027	0.00426014	-0.02	TRUE	1651	50
Seychelles	SYC	Africa	HIC	2021	ARIMA(0,0,1) with non-zero mean	0.983755	0.962789	0.99	0.94	-0.043755	-0.0227886	-0.05	FALSE	1625	98
Seychelles	SYC	Africa	HIC	2022	ARIMA(0,0,1) with non-zero mean	0.983755	0.962789	0.99	0.97	-0.013755	0.00721141	-0.02	TRUE	1595	48
Syrian Arab Republic	SYR	Asia	LIC	2020	ARIMA(0,1,0)	0.54	0.403615	0.676385	0.49	-0.05	0.0863851	-0.186385	TRUE	399455	203722
Syrian Arab Republic	SYR	Asia	LIC	2021	ARIMA(0,1,0)	0.54	0.347122	0.732878	0.48	-0.06	0.132878	-0.252878	TRUE	419954	218376
Syrian Arab Republic	SYR	Asia	LIC	2022	ARIMA(0,1,0)	0.54	0.303774	0.776226	0.46	-0.08	0.156226	-0.316226	TRUE	440207	237712
Chad	TCD	Africa	LIC	2020	ARIMA(0,1,0)	0.5	0.357738	0.642262	0.52	0.02	0.162262	-0.122262	TRUE	691134	331744
Chad	TCD	Africa	LIC	2021	ARIMA(0,1,0)	0.5	0.298811	0.701189	0.58	0.08	0.281189	-0.121189	TRUE	706141	296579
Chad	TCD	Africa	LIC	2022	ARIMA(0,1,0)	0.5	0.253595	0.746405	0.6	0.1	0.346405	-0.146405	TRUE	727088	290835
Togo	TGO	Africa	LIC	2020	ARIMA(0,1,0)	0.84	0.726782	0.953218	0.82	-0.02	0.0932185	-0.133218	TRUE	262499	47250
Togo	TGO	Africa	LIC	2021	ARIMA(0,1,0)	0.84	0.679885	0.99	0.83	-0.01	0.150115	-0.16	TRUE	265319	45104
Togo	TGO	Africa	LIC	2022	ARIMA(0,1,0)	0.84	0.6439	0.99	0.82	-0.02	0.1761	-0.17	TRUE	268452	48321
Thailand	THA	Asia	UMIC	2020	ARIMA(1,0,0) with non-zero mean	0.972162	0.958181	0.986142	0.97	-0.00216183	0.0118188	-0.0161425	TRUE	651913	19557
Thailand	THA	Asia	UMIC	2021	ARIMA(1,0,0) with non-zero mean	0.973793	0.956281	0.99	0.97	-0.00379251	0.0137195	-0.02	TRUE	640380	19211
Thailand	THA	Asia	UMIC	2022	ARIMA(1,0,0) with non-zero mean	0.975023	0.955789	0.99	0.97	-0.00502253	0.0142114	-0.02	TRUE	627364	18821
Tajikistan	TJK	Asia	LMIC	2020	ARIMA(0,1,0)	0.97	0.927818	0.99	0.97	0	0.0421822	-0.02	TRUE	256324	7690
Tajikistan	TJK	Asia	LMIC	2021	ARIMA(0,1,0)	0.97	0.910345	0.99	0.97	0	0.0596547	-0.02	TRUE	254611	7638
Tajikistan	TJK	Asia	LMIC	2022	ARIMA(0,1,0)	0.97	0.896938	0.99	0.97	0	0.0730618	-0.02	TRUE	253849	7615
Turkmenistan	TKM	Asia	UMIC	2020	ARIMA(0,0,0) with non-zero mean	0.9685	0.900523	0.99	0.98	0.0115	0.079477	-0.01	TRUE	135140	2703
Turkmenistan	TKM	Asia	UMIC	2021	ARIMA(0,0,0) with non-zero mean	0.9685	0.900523	0.99	0.97	0.0015	0.069477	-0.02	TRUE	132864	3986
Turkmenistan	TKM	Asia	UMIC	2022	ARIMA(0,0,0) with non-zero mean	0.9685	0.900523	0.99	0.98	0.0115	0.079477	-0.01	TRUE	129706	2594
Tonga	TON	Oceania	UMIC	2020	ARIMA(1,0,0) with non-zero mean	0.980908	0.936147	0.99	0.99	0.00909231	0.0538527	0	TRUE	2425	24
Tonga	TON	Oceania	UMIC	2021	ARIMA(1,0,0) with non-zero mean	0.977211	0.928894	0.99	0.99	0.0127886	0.0611063	0	TRUE	2434	24
Tonga	TON	Oceania	UMIC	2022	ARIMA(1,0,0) with non-zero mean	0.975709	0.926828	0.99	0.99	0.0142912	0.0631719	0	TRUE	2436	24
Trinidad and Tobago	TTO	Americas	HIC	2020	ARIMA(0,0,0) with non-zero mean	0.9235	0.865821	0.981179	0.96	0.0365	0.0941793	-0.0211793	TRUE	17880	715
Trinidad and Tobago	TTO	Americas	HIC	2021	ARIMA(0,0,0) with non-zero mean	0.9235	0.865821	0.981179	0.94	0.0165	0.0741793	-0.0411793	TRUE	17585	1055
Trinidad and Tobago	TTO	Americas	HIC	2022	ARIMA(0,0,0) with non-zero mean	0.9235	0.865821	0.981179	0.93	0.0065	0.0641793	-0.0511793	TRUE	17199	1204
Tunisia	TUN	Africa	LMIC	2020	ARIMA(1,0,0) with non-zero mean	0.978279	0.960875	0.99	0.97	-0.00827927	0.00912512	-0.02	TRUE	199762	5993
Tunisia	TUN	Africa	LMIC	2021	ARIMA(1,0,0) with non-zero mean	0.977497	0.95838	0.99	0.97	-0.00749738	0.0116195	-0.02	TRUE	194998	5850
Tunisia	TUN	Africa	LMIC	2022	ARIMA(1,0,0) with non-zero mean	0.977142	0.95769	0.99	0.97	-0.0071421	0.0123096	-0.02	TRUE	190468	5714
Turkiye	TUR	Asia	UMIC	2020	ARIMA(0,1,0)	0.99	0.882084	0.99	0.98	-0.01	0.0979159	-0.01	TRUE	1256368	25127
Turkiye	TUR	Asia	UMIC	2021	ARIMA(0,1,0)	0.99	0.837384	0.99	0.95	-0.04	0.112616	-0.04	TRUE	1236527	61826
Turkiye	TUR	Asia	UMIC	2022	ARIMA(0,1,0)	0.99	0.803084	0.99	0.99	0	0.186916	0	TRUE	1228626	12286
Tuvalu	TUV	Oceania	UMIC	2020	ARIMA(0,0,0) with non-zero mean	0.9345	0.847898	0.99	0.95	0.0155	0.102102	-0.04	TRUE	258	13
Tuvalu	TUV	Oceania	UMIC	2021	ARIMA(0,0,0) with non-zero mean	0.9345	0.847898	0.99	0.94	0.0055	0.0921022	-0.05	TRUE	259	16
Tuvalu	TUV	Oceania	UMIC	2022	ARIMA(0,0,0) with non-zero mean	0.9345	0.847898	0.99	0.91	-0.0245	0.0621022	-0.08	TRUE	261	23
United Republic of Tanzania	TZA	Africa	LMIC	2020	ARIMA(1,0,0) with non-zero mean	0.889964	0.815901	0.964027	0.86	-0.0299637	0.0440992	-0.104027	TRUE	2194167	307183
United Republic of Tanzania	TZA	Africa	LMIC	2021	ARIMA(1,0,0) with non-zero mean	0.889941	0.802852	0.97703	0.81	-0.0799412	0.00714798	-0.16703	TRUE	2235407	424727
United Republic of Tanzania	TZA	Africa	LMIC	2022	ARIMA(1,0,0) with non-zero mean	0.889927	0.798342	0.981513	0.88	-0.0099273	0.0816581	-0.101513	TRUE	2282224	273867
Uganda	UGA	Africa	LIC	2020	ARIMA(1,1,0) with drift	0.961843	0.913672	0.99	0.89	-0.0718434	-0.0236722	-0.1	FALSE	1608556	176941
Uganda	UGA	Africa	LIC	2021	ARIMA(1,1,0) with drift	0.979027	0.92429	0.99	0.91	-0.0690265	-0.0142895	-0.08	FALSE	1642190	147797
Uganda	UGA	Africa	LIC	2022	ARIMA(1,1,0) with drift	0.99	0.937332	0.99	0.89	-0.1	-0.0473323	-0.1	FALSE	1668269	183510
Uruguay	URY	Americas	HIC	2020	ARIMA(0,0,1) with non-zero mean	0.949399	0.921454	0.977344	0.92	-0.029399	-0.00145411	-0.0573439	FALSE	35313	2825
Uruguay	URY	Americas	HIC	2021	ARIMA(0,0,1) with non-zero mean	0.939652	0.903031	0.976273	0.91	-0.0296516	0.00696931	-0.0662726	TRUE	35747	3217
Uruguay	URY	Americas	HIC	2022	ARIMA(0,0,1) with non-zero mean	0.939652	0.903031	0.976273	0.94	0.00034837	0.0369693	-0.0362726	TRUE	35490	2129
United States	USA	Americas	HIC	2020	ARIMA(1,0,0) with non-zero mean	0.94346	0.928867	0.958054	0.93	-0.0134604	0.00113313	-0.028054	TRUE	3653213	255725
United States	USA	Americas	HIC	2021	ARIMA(1,0,0) with non-zero mean	0.945483	0.928579	0.962387	0.94	-0.00548306	0.0114206	-0.0223867	TRUE	3705532	222332
United States	USA	Americas	HIC	2022	ARIMA(1,0,0) with non-zero mean	0.946665	0.929042	0.964289	0.94	-0.00666529	0.0109583	-0.0242889	TRUE	3710714	222643
Uzbekistan	UZB	Asia	LMIC	2020	ARIMA(0,0,1) with non-zero mean	0.968233	0.950947	0.985519	0.95	-0.0182329	-0.000946966	-0.0355188	FALSE	822981	41149
Uzbekistan	UZB	Asia	LMIC	2021	ARIMA(0,0,1) with non-zero mean	0.983029	0.961111	0.99	0.98	-0.00302862	0.0188894	-0.01	TRUE	794642	15893
Uzbekistan	UZB	Asia	LMIC	2022	ARIMA(0,0,1) with non-zero mean	0.983029	0.961111	0.99	0.99	0.00697138	0.0288894	0	TRUE	768382	7684
Saint Vincent and the Grenadines	VCT	Americas	UMIC	2020	ARIMA(0,0,1) with non-zero mean	0.981852	0.965093	0.99	0.97	-0.0118521	0.00490703	-0.02	TRUE	1355	41
Saint Vincent and the Grenadines	VCT	Americas	UMIC	2021	ARIMA(0,0,1) with non-zero mean	0.982758	0.961989	0.99	0.92	-0.0627582	-0.041989	-0.07	FALSE	1334	107
Saint Vincent and the Grenadines	VCT	Americas	UMIC	2022	ARIMA(0,0,1) with non-zero mean	0.982758	0.961989	0.99	0.92	-0.0627582	-0.041989	-0.07	FALSE	1310	105
Venezuela (Bolivarian Republic of)	VEN	Americas		2020	ARIMA(0,0,1) with non-zero mean	0.713931	0.523443	0.904418	0.54	-0.173931	0.0165565	-0.364418	TRUE	459591	211412
Venezuela (Bolivarian Republic of)	VEN	Americas		2021	ARIMA(0,0,1) with non-zero mean	0.738594	0.531209	0.945979	0.56	-0.178594	0.0287913	-0.385979	TRUE	445578	196054
Venezuela (Bolivarian Republic of)	VEN	Americas		2022	ARIMA(0,0,1) with non-zero mean	0.738594	0.531209	0.945979	0.56	-0.178594	0.0287913	-0.385979	TRUE	432686	190382
Viet Nam	VNM	Asia	LMIC	2020	ARIMA(0,0,0) with non-zero mean	0.911	0.716256	0.99	0.94	0.029	0.223744	-0.05	TRUE	1466021	87961
Viet Nam	VNM	Asia	LMIC	2021	ARIMA(0,0,0) with non-zero mean	0.911	0.716256	0.99	0.83	-0.081	0.113744	-0.16	TRUE	1440888	244951
Viet Nam	VNM	Asia	LMIC	2022	ARIMA(0,0,0) with non-zero mean	0.911	0.716256	0.99	0.91	-0.001	0.193744	-0.08	TRUE	1423035	128073
Vanuatu	VUT	Oceania	LMIC	2020	ARIMA(0,1,0) with drift	0.91	0.862887	0.957113	0.78	-0.13	-0.0828872	-0.177113	FALSE	9162	2016
Vanuatu	VUT	Oceania	LMIC	2021	ARIMA(0,1,0) with drift	0.92	0.853372	0.986628	0.62	-0.3	-0.233372	-0.366628	FALSE	9228	3507
Vanuatu	VUT	Oceania	LMIC	2022	ARIMA(0,1,0) with drift	0.93	0.848398	0.99	0.68	-0.25	-0.168398	-0.31	FALSE	9308	2979
Samoa	WSM	Oceania	LMIC	2020	ARIMA(1,0,0) with non-zero mean	0.703149	0.438841	0.967458	0.89	0.186851	0.451159	-0.077458	TRUE	5877	646
Samoa	WSM	Oceania	LMIC	2021	ARIMA(1,0,0) with non-zero mean	0.716923	0.40937	0.99	0.85	0.133077	0.44063	-0.14	TRUE	5901	885
Samoa	WSM	Oceania	LMIC	2022	ARIMA(1,0,0) with non-zero mean	0.725118	0.403648	0.99	0.76	0.0348824	0.356352	-0.23	TRUE	5944	1427
Yemen	YEM	Asia	LIC	2020	ARIMA(2,0,1) with non-zero mean	0.764389	0.695583	0.833195	0.72	-0.044389	0.0244168	-0.113195	TRUE	972080	272182
Yemen	YEM	Asia	LIC	2021	ARIMA(2,0,1) with non-zero mean	0.733043	0.627351	0.838734	0.72	-0.0130425	0.0926485	-0.118734	TRUE	970075	271621
Yemen	YEM	Asia	LIC	2022	ARIMA(2,0,1) with non-zero mean	0.715973	0.609918	0.822028	0.74	0.0240272	0.130082	-0.0820282	TRUE	969803	252149
South Africa	ZAF	Africa	UMIC	2020	ARIMA(0,1,0)	0.85	0.776664	0.923336	0.84	-0.01	0.0633359	-0.0833359	TRUE	1172109	187537
South Africa	ZAF	Africa	UMIC	2021	ARIMA(0,1,0)	0.85	0.746287	0.953713	0.86	0.01	0.113713	-0.0937126	TRUE	1149260	160896
South Africa	ZAF	Africa	UMIC	2022	ARIMA(0,1,0)	0.85	0.722979	0.977021	0.85	0	0.127021	-0.127021	TRUE	1127365	169105
Zambia	ZMB	Africa	LMIC	2020	ARIMA(0,0,1) with non-zero mean	0.863373	0.789388	0.937357	0.84	-0.0233729	0.0506115	-0.0973573	TRUE	638202	102112
Zambia	ZMB	Africa	LMIC	2021	ARIMA(0,0,1) with non-zero mean	0.854252	0.760182	0.948322	0.91	0.0557481	0.149818	-0.0383221	TRUE	649282	58435
Zambia	ZMB	Africa	LMIC	2022	ARIMA(0,0,1) with non-zero mean	0.854252	0.760182	0.948322	0.82	-0.0342519	0.0598183	-0.128322	TRUE	661373	119047
Zimbabwe	ZWE	Africa	LMIC	2020	ARIMA(0,1,0)	0.9	0.810974	0.989026	0.86	-0.04	0.0490262	-0.129026	TRUE	471214	65970
Zimbabwe	ZWE	Africa	LMIC	2021	ARIMA(0,1,0)	0.9	0.774098	0.99	0.88	-0.02	0.105902	-0.11	TRUE	473570	56828
Zimbabwe	ZWE	Africa	LMIC	2022	ARIMA(0,1,0)	0.9	0.745802	0.99	0.9	0	0.154198	-0.09	TRUE	475650	47565

## Sheet: MCV1
country	iso_code	region	income_group	year	arima_model	forecast_coverage	lower_ci	upper_ci	reported_coverage	delta	lower_delta	upper_delta	within_ci	surviving_infants	missed_immunisations
Afghanistan	AFG	Asia	LIC	2020	ARIMA(0,1,0) with drift	0.659474	0.580675	0.738272	0.66	0.000526316	0.0793251	-0.0782725	TRUE	1349260	458748
Afghanistan	AFG	Asia	LIC	2021	ARIMA(0,1,0) with drift	0.678947	0.567509	0.790386	0.63	-0.0489474	0.0624909	-0.160386	TRUE	1387559	513397
Afghanistan	AFG	Asia	LIC	2022	ARIMA(0,1,0) with drift	0.698421	0.561938	0.834905	0.68	-0.0184211	0.118062	-0.154905	TRUE	1397103	447073
Angola	AGO	Africa	LMIC	2020	ARIMA(0,0,1) with non-zero mean	0.443758	0.235438	0.652078	0.44	-0.00375799	0.204562	-0.212078	TRUE	1260616	705945
Angola	AGO	Africa	LMIC	2021	ARIMA(0,0,1) with non-zero mean	0.476447	0.20018	0.752714	0.36	-0.116447	0.15982	-0.392714	TRUE	1286766	823530
Angola	AGO	Africa	LMIC	2022	ARIMA(0,0,1) with non-zero mean	0.476447	0.20018	0.752714	0.37	-0.106447	0.16982	-0.382714	TRUE	1306749	823252
Czechia	CZE	Europe	HIC	2021	ARIMA(1,0,1) with non-zero mean	0.929576	0.896703	0.962449	0.97	0.0404239	0.0732971	0.00755077	FALSE	103737	3112
Monaco	MCO	Europe	HIC	2022	ARIMA(2,1,0) with drift	0.85879	0.846558	0.871022	0.88	0.0212095	0.0334415	0.00897759	FALSE	318	38
Monaco	MCO	Europe	HIC	2020	ARIMA(2,1,0) with drift	0.864813	0.853786	0.875839	0.88	0.0151875	0.0262136	0.00416134	FALSE	323	39
Andorra	AND	Europe	HIC	2020	ARIMA(0,0,1) with non-zero mean	0.977682	0.94261	0.99	0.98	0.00231792	0.0373899	-0.01	TRUE	588	12
Andorra	AND	Europe	HIC	2021	ARIMA(0,0,1) with non-zero mean	0.969603	0.929174	0.99	0.99	0.0203968	0.0608258	0	TRUE	564	6
Andorra	AND	Europe	HIC	2022	ARIMA(0,0,1) with non-zero mean	0.969603	0.929174	0.99	0.98	0.0103968	0.0508258	-0.01	TRUE	572	11
United Arab Emirates	ARE	Asia	HIC	2020	ARIMA(1,1,0)	0.99	0.975951	0.99	0.99	0	0.014049	0	TRUE	98172	982
United Arab Emirates	ARE	Asia	HIC	2021	ARIMA(1,1,0)	0.99	0.964527	0.99	0.99	0	0.0254731	0	TRUE	96086	961
United Arab Emirates	ARE	Asia	HIC	2022	ARIMA(1,1,0)	0.99	0.954352	0.99	0.98	-0.01	0.0256482	-0.01	TRUE	92927	1859
Argentina	ARG	Americas	UMIC	2020	ARIMA(1,0,0) with non-zero mean	0.888919	0.829176	0.948661	0.77	-0.118919	-0.0591764	-0.178661	FALSE	630707	145063
Argentina	ARG	Americas	UMIC	2021	ARIMA(1,0,0) with non-zero mean	0.905905	0.836619	0.975191	0.86	-0.0459049	0.023381	-0.115191	TRUE	624312	87404
Argentina	ARG	Americas	UMIC	2022	ARIMA(1,0,0) with non-zero mean	0.915882	0.843595	0.988169	0.83	-0.085882	-0.0135953	-0.158169	FALSE	622930	105898
Armenia	ARM	Asia	UMIC	2020	ARIMA(0,1,0)	0.95	0.922646	0.977354	0.94	-0.01	0.0173541	-0.0373541	TRUE	34717	2083
Armenia	ARM	Asia	UMIC	2021	ARIMA(0,1,0)	0.95	0.911316	0.988684	0.94	-0.01	0.0286845	-0.0486845	TRUE	33426	2006
Armenia	ARM	Asia	UMIC	2022	ARIMA(0,1,0)	0.95	0.902621	0.99	0.95	0	0.0473786	-0.04	TRUE	32329	1616
Antigua and Barbuda	ATG	Americas	HIC	2020	ARIMA(1,0,0) with non-zero mean	0.947233	0.891918	0.99	0.89	-0.0572328	-0.00191784	-0.1	FALSE	1122	123
Antigua and Barbuda	ATG	Americas	HIC	2021	ARIMA(1,0,0) with non-zero mean	0.955765	0.894041	0.99	0.85	-0.105765	-0.0440413	-0.14	FALSE	1124	169
Antigua and Barbuda	ATG	Americas	HIC	2022	ARIMA(1,0,0) with non-zero mean	0.95999	0.896794	0.99	0.99	0.03001	0.0932061	0	TRUE	1119	11
Australia	AUS	Oceania	HIC	2020	ARIMA(0,1,0)	0.94	0.928096	0.951904	0.93	-0.01	0.00190356	-0.0219036	TRUE	295672	20697
Australia	AUS	Oceania	HIC	2021	ARIMA(0,1,0)	0.94	0.923166	0.956834	0.93	-0.01	0.00683418	-0.0268342	TRUE	297762	20843
Australia	AUS	Oceania	HIC	2022	ARIMA(0,1,0)	0.94	0.919382	0.960618	0.96	0.02	0.0406176	-0.000617579	TRUE	299523	11981
Austria	AUT	Europe	HIC	2020	ARIMA(0,1,0)	0.95	0.883003	0.99	0.95	0	0.0669967	-0.04	TRUE	83136	4157
Austria	AUT	Europe	HIC	2021	ARIMA(0,1,0)	0.95	0.855252	0.99	0.99	0.04	0.134748	0	TRUE	84439	844
Austria	AUT	Europe	HIC	2022	ARIMA(0,1,0)	0.95	0.833958	0.99	0.95	0	0.116042	-0.04	TRUE	84214	4211
Azerbaijan	AZE	Asia	UMIC	2020	ARIMA(1,1,0)	0.99	0.95199	0.99	0.82	-0.17	-0.13199	-0.17	FALSE	129884	23379
Azerbaijan	AZE	Asia	UMIC	2021	ARIMA(1,1,0)	0.99	0.921928	0.99	0.93	-0.06	0.00807179	-0.06	TRUE	125236	8767
Azerbaijan	AZE	Asia	UMIC	2022	ARIMA(1,1,0)	0.99	0.889689	0.99	0.93	-0.06	0.0403106	-0.06	TRUE	121879	8532
Burundi	BDI	Africa	LIC	2020	ARIMA(0,1,0)	0.92	0.846115	0.99	0.9	-0.02	0.0538852	-0.09	TRUE	421064	42106
Burundi	BDI	Africa	LIC	2021	ARIMA(0,1,0)	0.92	0.815511	0.99	0.9	-0.02	0.0844894	-0.09	TRUE	423658	42366
Burundi	BDI	Africa	LIC	2022	ARIMA(0,1,0)	0.92	0.792027	0.99	0.89	-0.03	0.0979729	-0.1	TRUE	426016	46862
Belgium	BEL	Europe	HIC	2020	ARIMA(0,1,1)	0.95975	0.930461	0.989038	0.96	0.000250272	0.0295388	-0.0290383	TRUE	114580	4583
Belgium	BEL	Europe	HIC	2021	ARIMA(0,1,1)	0.95975	0.90267	0.99	0.96	0.000250272	0.0573299	-0.03	TRUE	116101	4644
Belgium	BEL	Europe	HIC	2022	ARIMA(0,1,1)	0.95975	0.884528	0.99	0.96	0.000250272	0.0754722	-0.03	TRUE	116716	4669
Benin	BEN	Africa	LMIC	2020	ARIMA(0,0,1) with non-zero mean	0.677178	0.625884	0.728471	0.65	-0.0271777	0.024116	-0.0784714	TRUE	448204	156871
Benin	BEN	Africa	LMIC	2021	ARIMA(0,0,1) with non-zero mean	0.675623	0.616799	0.734447	0.68	0.00437713	0.0632013	-0.054447	TRUE	454920	145574
Benin	BEN	Africa	LMIC	2022	ARIMA(0,0,1) with non-zero mean	0.675623	0.616799	0.734447	0.68	0.00437713	0.0632013	-0.054447	TRUE	460723	147431
Burkina Faso	BFA	Africa	LIC	2020	ARIMA(1,2,0)	0.88	0.805325	0.954675	0.88	-1.11022e-16	0.0746748	-0.0746748	TRUE	744797	89376
Burkina Faso	BFA	Africa	LIC	2021	ARIMA(1,2,0)	0.88	0.766341	0.99	0.88	0	0.113659	-0.11	TRUE	754125	90495
Burkina Faso	BFA	Africa	LIC	2022	ARIMA(1,2,0)	0.88	0.691026	0.99	0.88	-1.11022e-16	0.188974	-0.11	TRUE	762151	91458
Bangladesh	BGD	Asia	LMIC	2020	ARIMA(0,1,1) with drift	0.99	0.928229	0.99	0.97	-0.02	0.0417707	-0.02	TRUE	2958134	88744
Bangladesh	BGD	Asia	LMIC	2021	ARIMA(0,1,1) with drift	0.99	0.933005	0.99	0.97	-0.02	0.0369951	-0.02	TRUE	2957723	88732
Bangladesh	BGD	Asia	LMIC	2022	ARIMA(0,1,1) with drift	0.99	0.93852	0.99	0.97	-0.02	0.0314801	-0.02	TRUE	2940527	88216
Monaco	MCO	Europe	HIC	2021	ARIMA(2,1,0) with drift	0.865989	0.85493	0.877048	0.88	0.0140107	0.0250699	0.0029515	FALSE	321	39
Russian Federation	RUS	Europe	UMIC	2020	ARIMA(0,0,1) with non-zero mean	0.979787	0.972189	0.987385	0.97	-0.00978729	-0.00218938	-0.0173852	FALSE	1432696	42981
Bulgaria	BGR	Europe	UMIC	2022	ARIMA(1,0,0) with non-zero mean	0.942646	0.89947	0.985822	0.91	-0.0326458	0.0105302	-0.0758217	TRUE	56406	5077
Bahrain	BHR	Asia	HIC	2020	ARIMA(0,0,1) with non-zero mean	0.989363	0.984827	0.99	0.99	0.000637115	0.00517263	0	TRUE	18855	189
Bahrain	BHR	Asia	HIC	2021	ARIMA(0,0,1) with non-zero mean	0.988971	0.983089	0.99	0.99	0.00102917	0.00691066	0	TRUE	17417	174
Bahrain	BHR	Asia	HIC	2022	ARIMA(0,0,1) with non-zero mean	0.988971	0.983089	0.99	0.99	0.00102917	0.00691066	0	TRUE	16783	168
Bahamas	BHS	Americas	HIC	2020	ARIMA(0,0,0) with non-zero mean	0.9105	0.840703	0.980297	0.87	-0.0405	0.0292967	-0.110297	TRUE	4627	602
Bahamas	BHS	Americas	HIC	2021	ARIMA(0,0,0) with non-zero mean	0.9105	0.840703	0.980297	0.82	-0.0905	-0.0207033	-0.160297	FALSE	4624	832
Bahamas	BHS	Americas	HIC	2022	ARIMA(0,0,0) with non-zero mean	0.9105	0.840703	0.980297	0.8	-0.1105	-0.0407033	-0.180297	FALSE	4618	924
Bosnia and Herzegovina	BIH	Europe	UMIC	2020	ARIMA(0,1,0)	0.65	0.516083	0.783917	0.61	-0.04	0.0939167	-0.173917	TRUE	28561	11139
Bosnia and Herzegovina	BIH	Europe	UMIC	2021	ARIMA(0,1,0)	0.65	0.460613	0.839387	0.61	-0.04	0.149387	-0.229387	TRUE	27530	10737
Bosnia and Herzegovina	BIH	Europe	UMIC	2022	ARIMA(0,1,0)	0.65	0.41805	0.88195	0.58	-0.07	0.16195	-0.30195	TRUE	26652	11194
Russian Federation	RUS	Europe	UMIC	2021	ARIMA(0,0,1) with non-zero mean	0.980822	0.970742	0.99	0.97	-0.0108223	-0.000742431	-0.02	FALSE	1392819	41785
Belarus	BLR	Europe	UMIC	2021	ARIMA(0,0,0) with non-zero mean	0.9855	0.972048	0.99	0.98	-0.0055	0.00795187	-0.01	TRUE	88703	1774
Belarus	BLR	Europe	UMIC	2022	ARIMA(0,0,0) with non-zero mean	0.9855	0.972048	0.99	0.98	-0.0055	0.00795187	-0.01	TRUE	87113	1742
Belize	BLZ	Americas	UMIC	2020	ARIMA(0,0,0) with non-zero mean	0.957	0.904911	0.99	0.82	-0.137	-0.0849108	-0.17	FALSE	6999	1260
Belize	BLZ	Americas	UMIC	2021	ARIMA(0,0,0) with non-zero mean	0.957	0.904911	0.99	0.79	-0.167	-0.114911	-0.2	FALSE	7125	1496
Belize	BLZ	Americas	UMIC	2022	ARIMA(0,0,0) with non-zero mean	0.957	0.904911	0.99	0.81	-0.147	-0.0949108	-0.18	FALSE	7130	1355
Bolivia (Plurinational State of)	BOL	Americas	LMIC	2020	ARIMA(0,0,0) with non-zero mean	0.8945	0.807898	0.981102	0.74	-0.1545	-0.0678978	-0.241102	FALSE	256938	66804
Bolivia (Plurinational State of)	BOL	Americas	LMIC	2021	ARIMA(0,0,0) with non-zero mean	0.8945	0.807898	0.981102	0.75	-0.1445	-0.0578978	-0.231102	FALSE	257599	64400
Bolivia (Plurinational State of)	BOL	Americas	LMIC	2022	ARIMA(0,0,0) with non-zero mean	0.8945	0.807898	0.981102	0.69	-0.2045	-0.117898	-0.291102	FALSE	258219	80048
Brazil	BRA	Americas	UMIC	2020	ARIMA(0,1,0)	0.91	0.863704	0.956296	0.79	-0.12	-0.0737039	-0.166296	FALSE	2755362	578626
Brazil	BRA	Americas	UMIC	2021	ARIMA(0,1,0)	0.91	0.844527	0.975473	0.73	-0.18	-0.114527	-0.245473	FALSE	2729876	737067
Brazil	BRA	Americas	UMIC	2022	ARIMA(0,1,0)	0.91	0.829813	0.99	0.81	-0.1	-0.0198128	-0.18	FALSE	2694048	511869
Barbados	BRB	Americas	HIC	2020	ARIMA(0,0,0) with non-zero mean	0.9105	0.812095	0.99	0.89	-0.0205	0.0779048	-0.1	TRUE	3018	332
Barbados	BRB	Americas	HIC	2021	ARIMA(0,0,0) with non-zero mean	0.9105	0.812095	0.99	0.77	-0.1405	-0.0420952	-0.22	FALSE	3017	694
Barbados	BRB	Americas	HIC	2022	ARIMA(0,0,0) with non-zero mean	0.9105	0.812095	0.99	0.85	-0.0605	0.0379048	-0.14	TRUE	3009	451
Brunei Darussalam	BRN	Asia	HIC	2020	ARIMA(1,0,0) with non-zero mean	0.971335	0.93616	0.99	0.99	0.0186652	0.0538399	0	TRUE	6209	62
Brunei Darussalam	BRN	Asia	HIC	2021	ARIMA(1,0,0) with non-zero mean	0.972029	0.932378	0.99	0.99	0.0179706	0.0576223	0	TRUE	6098	61
Brunei Darussalam	BRN	Asia	HIC	2022	ARIMA(1,0,0) with non-zero mean	0.972391	0.931611	0.99	0.97	-0.00239085	0.0383887	-0.02	TRUE	6009	180
Bhutan	BTN	Asia	LMIC	2020	ARIMA(0,1,0)	0.97	0.902853	0.99	0.93	-0.04	0.0271475	-0.06	TRUE	9568	670
Bhutan	BTN	Asia	LMIC	2021	ARIMA(0,1,0)	0.97	0.875039	0.99	0.97	0	0.0949609	-0.02	TRUE	9507	285
Bhutan	BTN	Asia	LMIC	2022	ARIMA(0,1,0)	0.97	0.853697	0.99	0.97	0	0.116303	-0.02	TRUE	9469	284
Botswana	BWA	Africa	UMIC	2020	ARIMA(2,2,0)	0.97	0.962515	0.977485	0.87	-0.1	-0.0925153	-0.107485	FALSE	59780	7771
Botswana	BWA	Africa	UMIC	2021	ARIMA(2,2,0)	0.97	0.960397	0.979603	0.97	3.33067e-16	0.00960321	-0.00960321	TRUE	59251	1778
Botswana	BWA	Africa	UMIC	2022	ARIMA(2,2,0)	0.97	0.954604	0.985396	0.9	-0.07	-0.0546042	-0.0853958	FALSE	58829	5883
Canada	CAN	Americas	HIC	2020	ARIMA(0,1,0)	0.9	0.880918	0.919082	0.9	0	0.0190818	-0.0190818	TRUE	369130	36913
Canada	CAN	Americas	HIC	2021	ARIMA(0,1,0)	0.9	0.873014	0.926986	0.9	0	0.0269857	-0.0269857	TRUE	372355	37236
Canada	CAN	Americas	HIC	2022	ARIMA(0,1,0)	0.9	0.866949	0.933051	0.92	0.02	0.0530506	-0.0130506	TRUE	374917	29993
Switzerland	CHE	Europe	HIC	2020	ARIMA(0,1,0) with drift	0.956842	0.92616	0.987525	0.97	0.0131579	0.0438403	-0.0175245	TRUE	86290	2589
Switzerland	CHE	Europe	HIC	2021	ARIMA(0,1,0) with drift	0.963684	0.920293	0.99	0.95	-0.0136842	0.0297073	-0.04	TRUE	86846	4342
Switzerland	CHE	Europe	HIC	2022	ARIMA(0,1,0) with drift	0.970526	0.917383	0.99	0.96	-0.0105263	0.0426172	-0.03	TRUE	86249	3450
Chile	CHL	Americas	HIC	2020	ARIMA(0,0,1) with non-zero mean	0.943473	0.900766	0.98618	0.91	-0.0334731	0.00923357	-0.0761797	TRUE	226847	20416
Chile	CHL	Americas	HIC	2021	ARIMA(0,0,1) with non-zero mean	0.936397	0.889646	0.983147	0.92	-0.0163966	0.0303542	-0.0631475	TRUE	228192	18255
Chile	CHL	Americas	HIC	2022	ARIMA(0,0,1) with non-zero mean	0.936397	0.889646	0.983147	0.94	0.00360336	0.0503542	-0.0431475	TRUE	229841	13790
China	CHN	Asia	UMIC	2020	ARIMA(0,1,0) with drift	0.99	0.964211	0.99	0.99	0	0.0257893	0	TRUE	12179125	121791
China	CHN	Asia	UMIC	2021	ARIMA(0,1,0) with drift	0.99	0.958153	0.99	0.99	0	0.0318469	0	TRUE	10828527	108285
China	CHN	Asia	UMIC	2022	ARIMA(0,1,0) with drift	0.99	0.955342	0.99	0.99	0	0.0346582	0	TRUE	10703232	107032
Cote d'Ivoire	CIV	Africa	LMIC	2020	ARIMA(0,0,0) with non-zero mean	0.6925	0.550469	0.834531	0.66	-0.0325	0.109531	-0.174531	TRUE	875926	297815
Cote d'Ivoire	CIV	Africa	LMIC	2021	ARIMA(0,0,0) with non-zero mean	0.6925	0.550469	0.834531	0.68	-0.0125	0.129531	-0.154531	TRUE	891654	285329
Cote d'Ivoire	CIV	Africa	LMIC	2022	ARIMA(0,0,0) with non-zero mean	0.6925	0.550469	0.834531	0.65	-0.0425	0.0995307	-0.184531	TRUE	901482	315519
Cameroon	CMR	Africa	LMIC	2020	ARIMA(1,0,0) with non-zero mean	0.600771	0.509674	0.691868	0.62	0.0192293	0.110326	-0.0718675	TRUE	903212	343221
Cameroon	CMR	Africa	LMIC	2021	ARIMA(1,0,0) with non-zero mean	0.601482	0.477553	0.72541	0.62	0.0185184	0.142447	-0.10541	TRUE	913361	347077
Cameroon	CMR	Africa	LMIC	2022	ARIMA(1,0,0) with non-zero mean	0.602137	0.455973	0.748302	0.65	0.0478627	0.194027	-0.0983018	TRUE	923258	323140
Democratic Republic of the Congo	COD	Africa	LIC	2020	ARIMA(0,1,0)	0.65	0.566724	0.733276	0.62	-0.03	0.053276	-0.113276	TRUE	3759997	1428799
Democratic Republic of the Congo	COD	Africa	LIC	2021	ARIMA(0,1,0)	0.65	0.53223	0.76777	0.55	-0.1	0.01777	-0.21777	TRUE	3864669	1739101
Democratic Republic of the Congo	COD	Africa	LIC	2022	ARIMA(0,1,0)	0.65	0.505762	0.794238	0.56	-0.09	0.0542382	-0.234238	TRUE	3965786	1744946
Congo	COG	Africa	LMIC	2020	ARIMA(0,1,0)	0.73	0.578649	0.881351	0.68	-0.05	0.101351	-0.201351	TRUE	172741	55277
Congo	COG	Africa	LMIC	2021	ARIMA(0,1,0)	0.73	0.515957	0.944043	0.68	-0.05	0.164043	-0.264043	TRUE	174283	55771
Congo	COG	Africa	LMIC	2022	ARIMA(0,1,0)	0.73	0.467852	0.99	0.65	-0.08	0.182148	-0.34	TRUE	174567	61098
Colombia	COL	Americas	UMIC	2020	ARIMA(0,0,0) with non-zero mean	0.9265	0.880966	0.972034	0.9	-0.0265	0.0190343	-0.0720343	TRUE	726305	72630
Colombia	COL	Americas	UMIC	2021	ARIMA(0,0,0) with non-zero mean	0.9265	0.880966	0.972034	0.86	-0.0665	-0.0209657	-0.112034	FALSE	723229	101252
Colombia	COL	Americas	UMIC	2022	ARIMA(0,0,0) with non-zero mean	0.9265	0.880966	0.972034	0.88	-0.0465	-0.000965652	-0.0920343	FALSE	716393	85967
Comoros	COM	Africa	LMIC	2020	ARIMA(0,1,0)	0.9	0.803352	0.99	0.9	0	0.0966484	-0.09	TRUE	23208	2321
Comoros	COM	Africa	LMIC	2021	ARIMA(0,1,0)	0.9	0.763319	0.99	0.9	0	0.136681	-0.09	TRUE	23279	2328
Comoros	COM	Africa	LMIC	2022	ARIMA(0,1,0)	0.9	0.7326	0.99	0.86	-0.04	0.1274	-0.13	TRUE	23300	3262
Cabo Verde	CPV	Africa	LMIC	2020	ARIMA(0,1,0)	0.98	0.943468	0.99	0.95	-0.03	0.00653151	-0.04	TRUE	9903	495
Cabo Verde	CPV	Africa	LMIC	2021	ARIMA(0,1,0)	0.98	0.928337	0.99	0.95	-0.03	0.0216634	-0.04	TRUE	9876	494
Cabo Verde	CPV	Africa	LMIC	2022	ARIMA(0,1,0)	0.98	0.916726	0.99	0.95	-0.03	0.0332744	-0.04	TRUE	9809	490
Costa Rica	CRI	Americas	UMIC	2020	ARIMA(0,1,0)	0.95	0.868938	0.99	0.95	0	0.081062	-0.04	TRUE	61865	3093
Costa Rica	CRI	Americas	UMIC	2021	ARIMA(0,1,0)	0.95	0.835361	0.99	0.89	-0.06	0.054639	-0.1	TRUE	60831	6691
Costa Rica	CRI	Americas	UMIC	2022	ARIMA(0,1,0)	0.95	0.809596	0.99	0.9	-0.05	0.0904036	-0.09	TRUE	60159	6016
Cuba	CUB	Americas	UMIC	2020	ARIMA(1,1,0)	0.99	0.973925	0.99	0.98	-0.01	0.0060752	-0.01	TRUE	105244	2105
Cuba	CUB	Americas	UMIC	2021	ARIMA(1,1,0)	0.99	0.960031	0.99	0.99	0	0.0299687	0	TRUE	100100	1001
Cuba	CUB	Americas	UMIC	2022	ARIMA(1,1,0)	0.99	0.947185	0.99	0.99	0	0.042815	0	TRUE	99349	993
Cyprus	CYP	Asia	HIC	2020	ARIMA(0,1,0)	0.86	0.833778	0.886222	0.86	0	0.0262215	-0.0262215	TRUE	13055	1828
Cyprus	CYP	Asia	HIC	2021	ARIMA(0,1,0)	0.86	0.822917	0.897083	0.86	0	0.0370828	-0.0370828	TRUE	12795	1791
Cyprus	CYP	Asia	HIC	2022	ARIMA(0,1,0)	0.86	0.814583	0.905417	0.86	0	0.045417	-0.045417	TRUE	12494	1749
Czechia	CZE	Europe	HIC	2020	ARIMA(1,0,1) with non-zero mean	0.921922	0.898335	0.945509	0.94	0.0180778	0.0416649	-0.00550924	TRUE	106811	6409
Russian Federation	RUS	Europe	UMIC	2022	ARIMA(0,0,1) with non-zero mean	0.980822	0.970742	0.99	0.97	-0.0108223	-0.000742431	-0.02	FALSE	1371074	41132
Czechia	CZE	Europe	HIC	2022	ARIMA(1,0,1) with non-zero mean	0.935826	0.898008	0.973644	0.97	0.0341742	0.0719923	-0.00364385	TRUE	101350	3040
Germany	DEU	Europe	HIC	2020	ARIMA(0,2,1)	0.970053	0.959296	0.98081	0.97	-5.30786e-05	0.0107039	-0.0108101	TRUE	758344	22750
Germany	DEU	Europe	HIC	2021	ARIMA(0,2,1)	0.970106	0.952234	0.987978	0.97	-0.000106157	0.0177662	-0.0179785	TRUE	761164	22835
Germany	DEU	Europe	HIC	2022	ARIMA(0,2,1)	0.970159	0.944943	0.99	0.97	-0.000159236	0.0250566	-0.02	TRUE	759263	22778
Djibouti	DJI	Africa	LMIC	2020	ARIMA(0,1,0)	0.83	0.720319	0.939681	0.62	-0.21	-0.100319	-0.319681	FALSE	23678	8998
Djibouti	DJI	Africa	LMIC	2021	ARIMA(0,1,0)	0.83	0.674888	0.985112	0.5	-0.33	-0.174888	-0.485112	FALSE	23740	11870
Djibouti	DJI	Africa	LMIC	2022	ARIMA(0,1,0)	0.83	0.640027	0.99	0.5	-0.33	-0.140027	-0.49	FALSE	23785	11892
Dominica	DMA	Americas	UMIC	2020	ARIMA(0,1,0)	0.92	0.816776	0.99	0.92	0	0.103224	-0.07	TRUE	947	76
Dominica	DMA	Americas	UMIC	2021	ARIMA(0,1,0)	0.92	0.774019	0.99	0.88	-0.04	0.105981	-0.11	TRUE	955	115
Dominica	DMA	Americas	UMIC	2022	ARIMA(0,1,0)	0.92	0.741211	0.99	0.83	-0.09	0.0887892	-0.16	TRUE	956	163
Denmark	DNK	Europe	HIC	2020	ARIMA(1,0,0) with non-zero mean	0.957367	0.910266	0.99	0.94	-0.0173672	0.0297339	-0.05	TRUE	61231	3674
Denmark	DNK	Europe	HIC	2021	ARIMA(1,0,0) with non-zero mean	0.955097	0.892903	0.99	0.95	-0.00509707	0.0570967	-0.04	TRUE	62994	3150
Denmark	DNK	Europe	HIC	2022	ARIMA(1,0,0) with non-zero mean	0.95314	0.881763	0.99	0.95	-0.00313954	0.0682366	-0.04	TRUE	63946	3197
Dominican Republic	DOM	Americas	UMIC	2020	ARIMA(0,1,0)	0.96	0.900857	0.99	0.82	-0.14	-0.080857	-0.17	FALSE	201711	36308
Dominican Republic	DOM	Americas	UMIC	2021	ARIMA(0,1,0)	0.96	0.876359	0.99	0.88	-0.08	0.00364084	-0.11	TRUE	200195	24023
Dominican Republic	DOM	Americas	UMIC	2022	ARIMA(0,1,0)	0.96	0.857561	0.99	0.91	-0.05	0.0524387	-0.08	TRUE	199209	17929
Algeria	DZA	Africa	LMIC	2020	ARIMA(1,0,0) with non-zero mean	0.808059	0.73748	0.878637	0.8	-0.0080586	0.0625198	-0.078637	TRUE	958076	191615
Algeria	DZA	Africa	LMIC	2021	ARIMA(1,0,0) with non-zero mean	0.814902	0.72231	0.907493	0.79	-0.0249016	0.0676898	-0.117493	TRUE	935085	196368
Algeria	DZA	Africa	LMIC	2022	ARIMA(1,0,0) with non-zero mean	0.820712	0.715057	0.926368	0.79	-0.0307124	0.0749433	-0.136368	TRUE	910050	191110
Ecuador	ECU	Americas	UMIC	2020	ARIMA(0,1,0)	0.83	0.76005	0.89995	0.81	-0.02	0.04995	-0.08995	TRUE	296466	56329
Ecuador	ECU	Americas	UMIC	2021	ARIMA(0,1,0)	0.83	0.731076	0.928924	0.65	-0.18	-0.0810758	-0.278924	FALSE	296230	103680
Ecuador	ECU	Americas	UMIC	2022	ARIMA(0,1,0)	0.83	0.708843	0.951157	0.74	-0.09	0.031157	-0.211157	TRUE	295881	76929
Egypt	EGY	Africa	LMIC	2020	ARIMA(0,1,0)	0.95	0.910032	0.989968	0.94	-0.01	0.0299679	-0.0499679	TRUE	2441066	146464
Egypt	EGY	Africa	LMIC	2021	ARIMA(0,1,0)	0.95	0.893477	0.99	0.96	0.01	0.0665231	-0.03	TRUE	2430330	97213
Egypt	EGY	Africa	LMIC	2022	ARIMA(0,1,0)	0.95	0.880774	0.99	0.96	0.01	0.0792264	-0.03	TRUE	2419232	96769
Eritrea	ERI	Africa	LIC	2020	ARIMA(0,1,0)	0.93	0.855978	0.99	0.93	0	0.074022	-0.06	TRUE	99651	6976
Eritrea	ERI	Africa	LIC	2021	ARIMA(0,1,0)	0.93	0.825317	0.99	0.93	0	0.104683	-0.06	TRUE	101242	7087
Eritrea	ERI	Africa	LIC	2022	ARIMA(0,1,0)	0.93	0.80179	0.99	0.93	0	0.12821	-0.06	TRUE	102355	7165
Spain	ESP	Europe	HIC	2020	ARIMA(0,0,1) with non-zero mean	0.971918	0.950475	0.99	0.96	-0.0119177	0.00952487	-0.03	TRUE	351250	14050
Spain	ESP	Europe	HIC	2021	ARIMA(0,0,1) with non-zero mean	0.967586	0.943493	0.99	0.95	-0.0175858	0.00650717	-0.04	TRUE	356895	17845
Spain	ESP	Europe	HIC	2022	ARIMA(0,0,1) with non-zero mean	0.967586	0.943493	0.99	0.96	-0.00758582	0.0165072	-0.03	TRUE	355696	14228
Estonia	EST	Europe	HIC	2020	ARIMA(0,1,0)	0.88	0.849834	0.910166	0.91	0.03	0.0601661	-0.000166108	TRUE	13884	1250
Estonia	EST	Europe	HIC	2021	ARIMA(0,1,0)	0.88	0.837339	0.922661	0.89	0.01	0.0526613	-0.0326613	TRUE	13622	1498
Belarus	BLR	Europe	UMIC	2020	ARIMA(0,0,0) with non-zero mean	0.9855	0.972048	0.99	0.97	-0.0155	-0.00204813	-0.02	FALSE	90996	2730
Ethiopia	ETH	Africa	LIC	2020	ARIMA(1,1,0)	0.594767	0.528206	0.661328	0.6	0.00523301	0.0717941	-0.0613281	TRUE	3725142	1490057
Ethiopia	ETH	Africa	LIC	2021	ARIMA(1,1,0)	0.602036	0.482471	0.721601	0.54	-0.0620358	0.0575292	-0.181601	TRUE	3780606	1739079
Ethiopia	ETH	Africa	LIC	2022	ARIMA(1,1,0)	0.605614	0.439406	0.771821	0.56	-0.0456137	0.120594	-0.211821	TRUE	3819980	1680791
Finland	FIN	Europe	HIC	2020	ARIMA(1,0,0) with non-zero mean	0.960954	0.945885	0.976024	0.95	-0.0109544	0.00411519	-0.0260241	TRUE	46170	2308
Finland	FIN	Europe	HIC	2022	ARIMA(1,0,0) with non-zero mean	0.962161	0.941841	0.982481	0.94	-0.0221608	-0.00184091	-0.0424807	FALSE	47070	2824
Lithuania	LTU	Europe	HIC	2020	ARIMA(0,1,0)	0.93	0.91317	0.94683	0.9	-0.03	-0.0131701	-0.0468299	FALSE	27431	2743
Fiji	FJI	Oceania	UMIC	2020	ARIMA(2,2,0)	0.946524	0.915243	0.977804	0.96	0.0134765	0.0447573	-0.0178043	TRUE	17753	710
Fiji	FJI	Oceania	UMIC	2021	ARIMA(2,2,0)	0.928222	0.890756	0.965689	0.99	0.0617776	0.0992444	0.0243108	FALSE	17572	176
Fiji	FJI	Oceania	UMIC	2022	ARIMA(2,2,0)	0.933434	0.876036	0.99	0.99	0.0565659	0.113964	0	TRUE	17538	175
France	FRA	Europe	HIC	2020	ARIMA(0,1,0) with drift	0.924211	0.904266	0.944155	0.94	0.0157895	0.0357337	-0.00415479	TRUE	679753	40785
France	FRA	Europe	HIC	2021	ARIMA(0,1,0) with drift	0.928421	0.900216	0.956627	0.94	0.0115789	0.0397844	-0.0166265	TRUE	675207	40512
France	FRA	Europe	HIC	2022	ARIMA(0,1,0) with drift	0.932632	0.898087	0.967176	0.94	0.00736842	0.0419129	-0.0271761	TRUE	670978	40259
Micronesia (Federated States of)	FSM	Oceania	LMIC	2020	ARIMA(0,1,0)	0.78	0.646537	0.913463	0.79	0.01	0.143463	-0.123463	TRUE	2300	483
Micronesia (Federated States of)	FSM	Oceania	LMIC	2021	ARIMA(0,1,0)	0.78	0.591255	0.968745	0.64	-0.14	0.0487452	-0.328745	TRUE	2315	833
Micronesia (Federated States of)	FSM	Oceania	LMIC	2022	ARIMA(0,1,0)	0.78	0.548835	0.99	0.69	-0.09	0.141165	-0.3	TRUE	2328	722
Gabon	GAB	Africa	UMIC	2020	ARIMA(0,1,0)	0.62	0.534095	0.705905	0.53	-0.09	-0.00409479	-0.175905	FALSE	61806	29049
Gabon	GAB	Africa	UMIC	2021	ARIMA(0,1,0)	0.62	0.498512	0.741488	0.64	0.02	0.141488	-0.101488	TRUE	61903	22285
Gabon	GAB	Africa	UMIC	2022	ARIMA(0,1,0)	0.62	0.471208	0.768792	0.52	-0.1	0.0487922	-0.248792	TRUE	62375	29940
United Kingdom	GBR	Europe	HIC	2020	ARIMA(0,1,0)	0.91	0.879171	0.940829	0.91	0	0.0308288	-0.0308288	TRUE	676382	60874
United Kingdom	GBR	Europe	HIC	2021	ARIMA(0,1,0)	0.91	0.866402	0.953598	0.91	0	0.0435984	-0.0435984	TRUE	675119	60761
United Kingdom	GBR	Europe	HIC	2022	ARIMA(0,1,0)	0.91	0.856603	0.963397	0.9	-0.01	0.043397	-0.063397	TRUE	675022	67502
Georgia	GEO	Asia	UMIC	2020	ARIMA(0,1,0)	0.99	0.883025	0.99	0.91	-0.08	0.0269748	-0.08	TRUE	48488	4364
Georgia	GEO	Asia	UMIC	2021	ARIMA(0,1,0)	0.99	0.838715	0.99	0.9	-0.09	0.0612852	-0.09	TRUE	50077	5008
Georgia	GEO	Asia	UMIC	2022	ARIMA(0,1,0)	0.99	0.804714	0.99	0.9	-0.09	0.0952858	-0.09	TRUE	48759	4876
Ghana	GHA	Africa	LMIC	2020	ARIMA(0,1,0)	0.92	0.822726	0.99	0.88	-0.04	0.0572743	-0.11	TRUE	876581	105190
Ghana	GHA	Africa	LMIC	2021	ARIMA(0,1,0)	0.92	0.782433	0.99	0.94	0.02	0.157567	-0.05	TRUE	879551	52773
Ghana	GHA	Africa	LMIC	2022	ARIMA(0,1,0)	0.92	0.751516	0.99	0.95	0.03	0.198484	-0.04	TRUE	881846	44092
Gambia	GMB	Africa	LIC	2020	ARIMA(1,0,0) with non-zero mean	0.873178	0.817807	0.928549	0.82	-0.0531782	0.00219298	-0.108549	TRUE	84469	15204
Gambia	GMB	Africa	LIC	2021	ARIMA(1,0,0) with non-zero mean	0.887583	0.82239	0.952775	0.79	-0.0975826	-0.0323899	-0.162775	FALSE	85508	17957
Gambia	GMB	Africa	LIC	2022	ARIMA(1,0,0) with non-zero mean	0.896534	0.827924	0.965145	0.74	-0.156534	-0.0879238	-0.225145	FALSE	86361	22454
Guinea-Bissau	GNB	Africa	LIC	2020	ARIMA(1,0,0) with non-zero mean	0.769454	0.682834	0.856073	0.72	-0.0494537	0.0371656	-0.136073	TRUE	61083	17103
Guinea-Bissau	GNB	Africa	LIC	2021	ARIMA(1,0,0) with non-zero mean	0.761542	0.668723	0.854361	0.63	-0.131542	-0.0387226	-0.224361	FALSE	61475	22746
Guinea-Bissau	GNB	Africa	LIC	2022	ARIMA(1,0,0) with non-zero mean	0.758495	0.664792	0.852199	0.75	-0.0084953	0.0852085	-0.102199	TRUE	61890	15472
Equatorial Guinea	GNQ	Africa	UMIC	2020	ARIMA(0,1,0)	0.53	0.499836	0.560164	0.53	0	0.030164	-0.030164	TRUE	47511	22330
Equatorial Guinea	GNQ	Africa	UMIC	2021	ARIMA(0,1,0)	0.53	0.487342	0.572658	0.53	0	0.0426584	-0.0426584	TRUE	47550	22348
Equatorial Guinea	GNQ	Africa	UMIC	2022	ARIMA(0,1,0)	0.53	0.477754	0.582246	0.53	0	0.0522457	-0.0522457	TRUE	47845	22487
Greece	GRC	Europe	HIC	2020	ARIMA(0,2,1)	0.969617	0.954294	0.984941	0.97	0.000382503	0.0157062	-0.0149412	TRUE	80826	2425
Greece	GRC	Europe	HIC	2021	ARIMA(0,2,1)	0.969235	0.941971	0.99	0.97	0.000765005	0.0280285	-0.02	TRUE	78837	2365
Greece	GRC	Europe	HIC	2022	ARIMA(0,2,1)	0.968852	0.928481	0.99	0.97	0.00114751	0.0415192	-0.02	TRUE	76918	2308
Grenada	GRD	Americas	UMIC	2020	ARIMA(0,0,0) with non-zero mean	0.9405	0.816138	0.99	0.83	-0.1105	0.013862	-0.16	TRUE	1990	338
Grenada	GRD	Americas	UMIC	2021	ARIMA(0,0,0) with non-zero mean	0.9405	0.816138	0.99	0.7	-0.2405	-0.116138	-0.29	FALSE	1967	590
Grenada	GRD	Americas	UMIC	2022	ARIMA(0,0,0) with non-zero mean	0.9405	0.816138	0.99	0.76	-0.1805	-0.056138	-0.23	FALSE	1939	465
Guatemala	GTM	Americas	UMIC	2020	ARIMA(0,0,0) with non-zero mean	0.8975	0.770819	0.99	0.88	-0.0175	0.109181	-0.11	TRUE	372306	44677
Guatemala	GTM	Americas	UMIC	2021	ARIMA(0,0,0) with non-zero mean	0.8975	0.770819	0.99	0.81	-0.0875	0.0391815	-0.18	TRUE	365842	69510
Guatemala	GTM	Americas	UMIC	2022	ARIMA(0,0,0) with non-zero mean	0.8975	0.770819	0.99	0.83	-0.0675	0.0591815	-0.16	TRUE	365758	62179
Guyana	GUY	Americas	HIC	2020	ARIMA(0,1,0)	0.98	0.928731	0.99	0.98	0	0.0512691	-0.01	TRUE	15971	319
Guyana	GUY	Americas	HIC	2021	ARIMA(0,1,0)	0.98	0.907495	0.99	0.95	-0.03	0.0425054	-0.04	TRUE	16043	802
Guyana	GUY	Americas	HIC	2022	ARIMA(0,1,0)	0.98	0.891199	0.99	0.95	-0.03	0.0588006	-0.04	TRUE	15790	790
Honduras	HND	Americas	LMIC	2020	ARIMA(0,0,1) with non-zero mean	0.937489	0.89075	0.984228	0.82	-0.117489	-0.0707502	-0.164228	FALSE	213592	38447
Honduras	HND	Americas	LMIC	2021	ARIMA(0,0,1) with non-zero mean	0.957661	0.904625	0.99	0.81	-0.147661	-0.0946252	-0.18	FALSE	214096	40678
Honduras	HND	Americas	LMIC	2022	ARIMA(0,0,1) with non-zero mean	0.957661	0.904625	0.99	0.77	-0.187661	-0.134625	-0.22	FALSE	215156	49486
Croatia	HRV	Europe	HIC	2020	ARIMA(0,1,0)	0.93	0.901559	0.958441	0.91	-0.02	0.00844122	-0.0484412	TRUE	35642	3208
Croatia	HRV	Europe	HIC	2021	ARIMA(0,1,0)	0.93	0.889778	0.970222	0.89	-0.04	0.00022196	-0.080222	TRUE	34617	3808
Croatia	HRV	Europe	HIC	2022	ARIMA(0,1,0)	0.93	0.880738	0.979262	0.9	-0.03	0.0192616	-0.0792616	TRUE	33836	3384
Hungary	HUN	Europe	HIC	2020	ARIMA(0,0,0) with non-zero mean	0.99	0.99	0.99	0.99	0	0	0	TRUE	92274	923
Hungary	HUN	Europe	HIC	2021	ARIMA(0,0,0) with non-zero mean	0.99	0.99	0.99	0.99	0	0	0	TRUE	91627	916
Hungary	HUN	Europe	HIC	2022	ARIMA(0,0,0) with non-zero mean	0.99	0.99	0.99	0.99	0	0	0	TRUE	91111	911
Indonesia	IDN	Asia	UMIC	2020	ARIMA(0,1,0)	0.88	0.835034	0.924966	0.76	-0.12	-0.075034	-0.164966	FALSE	4449025	1067766
Indonesia	IDN	Asia	UMIC	2021	ARIMA(0,1,0)	0.88	0.816409	0.943591	0.72	-0.16	-0.0964085	-0.223591	FALSE	4422245	1238229
Indonesia	IDN	Asia	UMIC	2022	ARIMA(0,1,0)	0.88	0.802117	0.957883	0.84	-0.04	0.0378833	-0.117883	TRUE	4392068	702731
India	IND	Asia	LMIC	2020	ARIMA(0,1,0) with drift	0.970526	0.935057	0.99	0.89	-0.0805263	-0.0450568	-0.1	FALSE	22595171	2485469
India	IND	Asia	LMIC	2021	ARIMA(0,1,0) with drift	0.99	0.940891	0.99	0.89	-0.1	-0.0508912	-0.1	FALSE	22591299	2485043
India	IND	Asia	LMIC	2022	ARIMA(0,1,0) with drift	0.99	0.950144	0.99	0.95	-0.04	-0.000144013	-0.04	FALSE	22519905	1125995
Ireland	IRL	Europe	HIC	2020	ARIMA(0,1,1)	0.906019	0.867903	0.944134	0.92	0.0139814	0.0520969	-0.024134	TRUE	59539	4763
Ireland	IRL	Europe	HIC	2021	ARIMA(0,1,1)	0.906019	0.833004	0.979033	0.9	-0.00601855	0.0669964	-0.0790335	TRUE	58438	5844
Ireland	IRL	Europe	HIC	2022	ARIMA(0,1,1)	0.906019	0.810052	0.99	0.9	-0.00601855	0.089948	-0.09	TRUE	57440	5744
Iran (Islamic Republic of)	IRN	Asia	LMIC	2020	ARIMA(0,0,0) with non-zero mean	0.982	0.954575	0.99	0.99	0.008	0.0354248	0	TRUE	1231025	12310
Iran (Islamic Republic of)	IRN	Asia	LMIC	2021	ARIMA(0,0,0) with non-zero mean	0.982	0.954575	0.99	0.99	0.008	0.0354248	0	TRUE	1192886	11929
Iran (Islamic Republic of)	IRN	Asia	LMIC	2022	ARIMA(0,0,0) with non-zero mean	0.982	0.954575	0.99	0.99	0.008	0.0354248	0	TRUE	1162191	11622
Iraq	IRQ	Asia	UMIC	2020	ARIMA(1,0,0) with non-zero mean	0.806551	0.709654	0.903448	0.76	-0.0465511	0.0503457	-0.143448	TRUE	1157092	277702
Iraq	IRQ	Asia	UMIC	2021	ARIMA(1,0,0) with non-zero mean	0.796847	0.67736	0.916334	0.75	-0.046847	0.0726403	-0.166334	TRUE	1170541	292635
Iraq	IRQ	Asia	UMIC	2022	ARIMA(1,0,0) with non-zero mean	0.789845	0.660145	0.919546	0.88	0.090155	0.219855	-0.0395456	TRUE	1183936	142072
Iceland	ISL	Europe	HIC	2020	ARIMA(0,0,0) with non-zero mean	0.922	0.883008	0.960992	0.93	0.008	0.0469924	-0.0309924	TRUE	4529	317
Iceland	ISL	Europe	HIC	2021	ARIMA(0,0,0) with non-zero mean	0.922	0.883008	0.960992	0.92	-0.002	0.0369924	-0.0409924	TRUE	4568	365
Iceland	ISL	Europe	HIC	2022	ARIMA(0,0,0) with non-zero mean	0.922	0.883008	0.960992	0.91	-0.012	0.0269924	-0.0509924	TRUE	4562	411
Israel	ISR	Asia	HIC	2020	ARIMA(0,1,1)	0.982615	0.961216	0.99	0.99	0.00738463	0.0287842	0	TRUE	174879	1749
Israel	ISR	Asia	HIC	2021	ARIMA(0,1,1)	0.982615	0.959469	0.99	0.99	0.00738463	0.0305306	0	TRUE	173883	1739
Israel	ISR	Asia	HIC	2022	ARIMA(0,1,1)	0.982615	0.957846	0.99	0.99	0.00738463	0.0321541	0	TRUE	174237	1742
Finland	FIN	Europe	HIC	2021	ARIMA(1,0,0) with non-zero mean	0.961652	0.94299	0.980313	0.93	-0.0316516	-0.01299	-0.0503132	FALSE	46814	3277
Italy	ITA	Europe	HIC	2021	ARIMA(0,1,1) with drift	0.976578	0.91298	0.99	0.94	-0.036578	0.0270203	-0.05	TRUE	409696	24582
Italy	ITA	Europe	HIC	2022	ARIMA(0,1,1) with drift	0.988049	0.903565	0.99	0.94	-0.0480493	0.036435	-0.05	TRUE	406559	24394
Jamaica	JAM	Americas	UMIC	2020	ARIMA(0,1,2)	0.921719	0.845086	0.99	0.93	0.00828116	0.0849136	-0.06	TRUE	32984	2309
Jamaica	JAM	Americas	UMIC	2021	ARIMA(0,1,2)	0.92311	0.845144	0.99	0.88	-0.0431102	0.0348555	-0.11	TRUE	32827	3939
Jamaica	JAM	Americas	UMIC	2022	ARIMA(0,1,2)	0.92311	0.832741	0.99	0.91	-0.0131102	0.0772589	-0.08	TRUE	32341	2911
Jordan	JOR	Asia	LMIC	2020	ARIMA(0,0,0) with non-zero mean	0.9565	0.899526	0.99	0.76	-0.1965	-0.139526	-0.23	FALSE	240279	57667
Jordan	JOR	Asia	LMIC	2021	ARIMA(0,0,0) with non-zero mean	0.9565	0.899526	0.99	0.76	-0.1965	-0.139526	-0.23	FALSE	241764	58023
Jordan	JOR	Asia	LMIC	2022	ARIMA(0,0,0) with non-zero mean	0.9565	0.899526	0.99	0.76	-0.1965	-0.139526	-0.23	FALSE	242668	58240
Japan	JPN	Asia	HIC	2020	ARIMA(1,0,0) with non-zero mean	0.961184	0.939031	0.983338	0.98	0.0188157	0.040969	-0.00333768	TRUE	826352	16527
Japan	JPN	Asia	HIC	2021	ARIMA(1,0,0) with non-zero mean	0.961906	0.935968	0.987843	0.95	-0.0119055	0.014032	-0.037843	TRUE	817283	40864
Japan	JPN	Asia	HIC	2022	ARIMA(1,0,0) with non-zero mean	0.962345	0.935137	0.989552	0.98	0.0176553	0.0448626	-0.0095519	TRUE	813535	16271
Kazakhstan	KAZ	Asia	UMIC	2020	ARIMA(0,0,0) with non-zero mean	0.9845	0.957918	0.99	0.93	-0.0545	-0.0279176	-0.06	FALSE	424472	29713
Kazakhstan	KAZ	Asia	UMIC	2021	ARIMA(0,0,0) with non-zero mean	0.9845	0.957918	0.99	0.97	-0.0145	0.0120824	-0.02	TRUE	410302	12309
Kazakhstan	KAZ	Asia	UMIC	2022	ARIMA(0,0,0) with non-zero mean	0.9845	0.957918	0.99	0.99	0.0055	0.0320824	0	TRUE	399544	3995
Kenya	KEN	Africa	LMIC	2020	ARIMA(0,1,0)	0.89	0.808938	0.971062	0.88	-0.01	0.0710619	-0.0910619	TRUE	1417397	170088
Kenya	KEN	Africa	LMIC	2021	ARIMA(0,1,0)	0.89	0.775361	0.99	0.89	0	0.114639	-0.1	TRUE	1430189	157321
Kenya	KEN	Africa	LMIC	2022	ARIMA(0,1,0)	0.89	0.749597	0.99	0.9	0.01	0.150403	-0.09	TRUE	1451833	145183
Kyrgyzstan	KGZ	Asia	LMIC	2020	ARIMA(2,1,0)	0.955519	0.932012	0.979026	0.92	-0.035519	-0.0120117	-0.0590262	FALSE	158363	12669
Kyrgyzstan	KGZ	Asia	LMIC	2021	ARIMA(2,1,0)	0.958878	0.934644	0.983111	0.93	-0.0288777	-0.00464432	-0.053111	FALSE	155579	10891
Kyrgyzstan	KGZ	Asia	LMIC	2022	ARIMA(2,1,0)	0.958368	0.932667	0.984069	0.94	-0.0183682	0.00733278	-0.0440691	TRUE	152979	9179
Cambodia	KHM	Asia	LMIC	2020	ARIMA(0,1,0)	0.87	0.754308	0.985692	0.83	-0.04	0.0756916	-0.155692	TRUE	319367	54292
Cambodia	KHM	Asia	LMIC	2021	ARIMA(0,1,0)	0.87	0.706387	0.99	0.83	-0.04	0.123613	-0.16	TRUE	314929	53538
Cambodia	KHM	Asia	LMIC	2022	ARIMA(0,1,0)	0.87	0.669616	0.99	0.83	-0.04	0.160384	-0.16	TRUE	312448	53116
Kiribati	KIR	Oceania	LMIC	2020	ARIMA(1,1,0)	0.872357	0.667313	0.99	0.82	-0.0523574	0.152687	-0.17	TRUE	3384	609
Kiribati	KIR	Oceania	LMIC	2021	ARIMA(1,1,0)	0.918113	0.702602	0.99	0.8	-0.118113	0.0973982	-0.19	TRUE	3396	679
Kiribati	KIR	Oceania	LMIC	2022	ARIMA(1,1,0)	0.887163	0.618652	0.99	0.85	-0.0371626	0.231348	-0.14	TRUE	3400	510
Saint Kitts and Nevis	KNA	Americas	HIC	2020	ARIMA(0,0,0) with non-zero mean	0.9715	0.919732	0.99	0.95	-0.0215	0.030268	-0.04	TRUE	589	29
Saint Kitts and Nevis	KNA	Americas	HIC	2021	ARIMA(0,0,0) with non-zero mean	0.9715	0.919732	0.99	0.96	-0.0115	0.040268	-0.03	TRUE	574	23
Saint Kitts and Nevis	KNA	Americas	HIC	2022	ARIMA(0,0,0) with non-zero mean	0.9715	0.919732	0.99	0.95	-0.0215	0.030268	-0.04	TRUE	559	28
Republic of Korea	KOR	Asia	HIC	2020	ARIMA(1,0,0) with non-zero mean	0.975384	0.936026	0.99	0.98	0.0046157	0.0439744	-0.01	TRUE	293613	5872
Republic of Korea	KOR	Asia	HIC	2021	ARIMA(1,0,0) with non-zero mean	0.972882	0.92811	0.99	0.98	0.00711835	0.0518903	-0.01	TRUE	288419	5768
Republic of Korea	KOR	Asia	HIC	2022	ARIMA(1,0,0) with non-zero mean	0.971525	0.925282	0.99	0.97	-0.00152471	0.0447182	-0.02	TRUE	285127	8554
Kuwait	KWT	Asia	HIC	2020	ARIMA(0,0,1) with non-zero mean	0.972673	0.942457	0.99	0.95	-0.022673	0.00754295	-0.04	TRUE	52595	2630
Kuwait	KWT	Asia	HIC	2021	ARIMA(0,0,1) with non-zero mean	0.979212	0.944046	0.99	0.94	-0.0392122	-0.00404602	-0.05	FALSE	44119	2647
Kuwait	KWT	Asia	HIC	2022	ARIMA(0,0,1) with non-zero mean	0.979212	0.944046	0.99	0.99	0.0107878	0.045954	0	TRUE	41217	412
Lao People's Democratic Republic	LAO	Asia	LMIC	2020	ARIMA(0,1,0)	0.83	0.703858	0.956142	0.79	-0.04	0.0861418	-0.166142	TRUE	159437	33482
Lao People's Democratic Republic	LAO	Asia	LMIC	2021	ARIMA(0,1,0)	0.83	0.651609	0.99	0.73	-0.1	0.0783915	-0.26	TRUE	158442	42779
Lao People's Democratic Republic	LAO	Asia	LMIC	2022	ARIMA(0,1,0)	0.83	0.611516	0.99	0.76	-0.07	0.148484	-0.23	TRUE	157386	37773
Lebanon	LBN	Asia	LMIC	2020	ARIMA(1,1,0)	0.82	0.767205	0.872795	0.74	-0.08	-0.027205	-0.132795	FALSE	87233	22681
Lebanon	LBN	Asia	LMIC	2021	ARIMA(1,1,0)	0.82	0.715896	0.924104	0.67	-0.15	-0.0458964	-0.254104	FALSE	83990	27717
Lebanon	LBN	Asia	LMIC	2022	ARIMA(1,1,0)	0.82	0.664469	0.975531	0.67	-0.15	0.00553141	-0.305531	TRUE	80709	26634
Liberia	LBR	Africa	LIC	2020	ARIMA(1,0,0) with non-zero mean	0.671246	0.504968	0.837523	0.61	-0.0612458	0.105032	-0.227523	TRUE	154094	60097
Liberia	LBR	Africa	LIC	2021	ARIMA(1,0,0) with non-zero mean	0.665846	0.470482	0.86121	0.58	-0.0858461	0.109518	-0.28121	TRUE	155385	65262
Liberia	LBR	Africa	LIC	2022	ARIMA(1,0,0) with non-zero mean	0.662515	0.457164	0.867867	0.79	0.127485	0.332836	-0.0778673	TRUE	157137	32999
Libya	LBY	Africa	UMIC	2020	ARIMA(1,0,0) with non-zero mean	0.760849	0.655062	0.866636	0.73	-0.0308491	0.0749379	-0.136636	TRUE	120726	32596
Libya	LBY	Africa	UMIC	2021	ARIMA(1,0,0) with non-zero mean	0.786251	0.649216	0.923286	0.73	-0.0562509	0.080784	-0.193286	TRUE	119101	32157
Libya	LBY	Africa	UMIC	2022	ARIMA(1,0,0) with non-zero mean	0.807167	0.652496	0.961838	0.73	-0.0771673	0.0775039	-0.231838	TRUE	116912	31566
Saint Lucia	LCA	Americas	UMIC	2020	ARIMA(0,0,0) with non-zero mean	0.944	0.856718	0.99	0.89	-0.054	0.0332824	-0.1	TRUE	2069	228
Saint Lucia	LCA	Americas	UMIC	2021	ARIMA(0,0,0) with non-zero mean	0.944	0.856718	0.99	0.77	-0.174	-0.0867176	-0.22	FALSE	2043	470
Saint Lucia	LCA	Americas	UMIC	2022	ARIMA(0,0,0) with non-zero mean	0.944	0.856718	0.99	0.81	-0.134	-0.0467176	-0.18	FALSE	2014	383
Sri Lanka	LKA	Asia	LMIC	2020	ARIMA(0,0,0) with non-zero mean	0.9865	0.970571	0.99	0.96	-0.0265	-0.0105708	-0.03	FALSE	308186	12327
Sri Lanka	LKA	Asia	LMIC	2021	ARIMA(0,0,0) with non-zero mean	0.9865	0.970571	0.99	0.97	-0.0165	-0.00057083	-0.02	FALSE	304378	9131
Sri Lanka	LKA	Asia	LMIC	2022	ARIMA(0,0,0) with non-zero mean	0.9865	0.970571	0.99	0.99	0.0035	0.0194292	0	TRUE	299963	3000
Italy	ITA	Europe	HIC	2020	ARIMA(0,1,1) with drift	0.965107	0.934254	0.99	0.92	-0.0451068	-0.0142538	-0.07	FALSE	409281	32742
Albania	ALB	Europe	UMIC	2020	ARIMA(1,0,0) with non-zero mean	0.955514	0.927727	0.983302	0.91	-0.0455142	-0.0177266	-0.0733018	FALSE	29309	2638
Netherlands (Kingdom of the)	NLD	Europe	HIC	2022	ARIMA(0,1,0)	0.94	0.917959	0.962041	0.89	-0.05	-0.0279592	-0.0720408	FALSE	180920	19901
Luxembourg	LUX	Europe	HIC	2020	ARIMA(0,1,0) with drift	0.99	0.978466	0.99	0.99	0	0.0115337	0	TRUE	6444	64
Luxembourg	LUX	Europe	HIC	2021	ARIMA(0,1,0) with drift	0.99	0.975539	0.99	0.99	0	0.0144613	0	TRUE	6564	66
Luxembourg	LUX	Europe	HIC	2022	ARIMA(0,1,0) with drift	0.99	0.974027	0.99	0.99	0	0.015973	0	TRUE	6658	67
Latvia	LVA	Europe	HIC	2020	ARIMA(1,0,0) with non-zero mean	0.975837	0.93278	0.99	0.99	0.0141629	0.05722	0	TRUE	17496	175
Latvia	LVA	Europe	HIC	2021	ARIMA(1,0,0) with non-zero mean	0.968589	0.920221	0.99	0.97	0.00141082	0.0497785	-0.02	TRUE	16978	509
Latvia	LVA	Europe	HIC	2022	ARIMA(1,0,0) with non-zero mean	0.96488	0.915215	0.99	0.96	-0.00488003	0.0447847	-0.03	TRUE	16491	660
Morocco	MAR	Africa	LMIC	2020	ARIMA(0,1,0)	0.99	0.952919	0.99	0.99	0	0.0370812	0	TRUE	647003	6470
Morocco	MAR	Africa	LMIC	2021	ARIMA(0,1,0)	0.99	0.937559	0.99	0.99	0	0.0524407	0	TRUE	641736	6417
Morocco	MAR	Africa	LMIC	2022	ARIMA(0,1,0)	0.99	0.925774	0.99	0.99	0	0.0642265	0	TRUE	634624	6346
Sweden	SWE	Europe	HIC	2022	ARIMA(0,1,0)	0.97	0.93695	0.99	0.92	-0.05	-0.0169503	-0.07	FALSE	113902	9112
Lithuania	LTU	Europe	HIC	2021	ARIMA(0,1,0)	0.93	0.906199	0.953801	0.88	-0.05	-0.0261989	-0.0738011	FALSE	26793	3215
Bulgaria	BGR	Europe	UMIC	2021	ARIMA(1,0,0) with non-zero mean	0.944569	0.905914	0.983223	0.89	-0.0545688	-0.0159142	-0.0932234	FALSE	57855	6364
Estonia	EST	Europe	HIC	2022	ARIMA(0,1,0)	0.88	0.827751	0.932249	0.82	-0.06	-0.00775077	-0.112249	FALSE	13402	2412
Lithuania	LTU	Europe	HIC	2022	ARIMA(0,1,0)	0.93	0.90085	0.95915	0.87	-0.06	-0.0308498	-0.0891502	FALSE	26143	3399
Bulgaria	BGR	Europe	UMIC	2020	ARIMA(1,0,0) with non-zero mean	0.946979	0.916764	0.977195	0.88	-0.0669791	-0.0367635	-0.0971947	FALSE	59507	7141
Madagascar	MDG	Africa	LIC	2020	ARIMA(1,0,0) with non-zero mean	0.623691	0.502597	0.744785	0.55	-0.0736912	0.0474029	-0.194785	TRUE	857391	385826
Madagascar	MDG	Africa	LIC	2021	ARIMA(1,0,0) with non-zero mean	0.635327	0.500416	0.770239	0.44	-0.195327	-0.0604157	-0.330239	FALSE	867928	486040
Madagascar	MDG	Africa	LIC	2022	ARIMA(1,0,0) with non-zero mean	0.641042	0.503004	0.77908	0.44	-0.201042	-0.0630044	-0.33908	FALSE	880625	493150
Maldives	MDV	Asia	UMIC	2020	ARIMA(0,1,0)	0.99	0.974417	0.99	0.98	-0.01	0.00558257	-0.01	TRUE	7455	149
Maldives	MDV	Asia	UMIC	2021	ARIMA(0,1,0)	0.99	0.967963	0.99	0.97	-0.02	0.00203709	-0.02	TRUE	7305	219
Maldives	MDV	Asia	UMIC	2022	ARIMA(0,1,0)	0.99	0.96301	0.99	0.98	-0.01	0.0169898	-0.01	TRUE	7160	143
Mexico	MEX	Americas	UMIC	2020	ARIMA(1,1,0)	0.937514	0.821062	0.99	0.92	-0.017514	0.0989381	-0.07	TRUE	1941370	155310
Mexico	MEX	Americas	UMIC	2021	ARIMA(1,1,0)	0.758089	0.640575	0.875603	0.99	0.231911	0.349425	0.114397	FALSE	1863705	18637
Mexico	MEX	Americas	UMIC	2022	ARIMA(1,1,0)	0.913227	0.75708	0.99	0.86	-0.0532273	0.10292	-0.13	TRUE	1848667	258813
Marshall Islands	MHL	Oceania	UMIC	2020	ARIMA(0,0,0) with non-zero mean	0.83	0.658662	0.99	0.89	0.06	0.231338	-0.1	TRUE	867	95
Marshall Islands	MHL	Oceania	UMIC	2021	ARIMA(0,0,0) with non-zero mean	0.83	0.658662	0.99	0.85	0.02	0.191338	-0.14	TRUE	811	122
Marshall Islands	MHL	Oceania	UMIC	2022	ARIMA(0,0,0) with non-zero mean	0.83	0.658662	0.99	0.81	-0.02	0.151338	-0.18	TRUE	753	143
Romania	ROU	Europe	HIC	2022	ARIMA(0,1,0)	0.9	0.842764	0.957236	0.83	-0.07	-0.0127642	-0.127236	FALSE	190867	32447
North Macedonia	MKD	Europe	UMIC	2021	ARIMA(0,1,0)	0.75	0.654402	0.845598	0.7	-0.05	0.0455982	-0.145598	TRUE	20028	6008
North Macedonia	MKD	Europe	UMIC	2022	ARIMA(0,1,0)	0.75	0.632917	0.867083	0.71	-0.04	0.0770834	-0.157083	TRUE	19907	5773
Mali	MLI	Africa	LIC	2020	ARIMA(1,0,0) with non-zero mean	0.690787	0.601099	0.780476	0.62	-0.0707874	0.0189007	-0.160476	TRUE	851461	323555
Mali	MLI	Africa	LIC	2021	ARIMA(1,0,0) with non-zero mean	0.68286	0.564538	0.801182	0.7	0.0171399	0.135462	-0.101182	TRUE	872528	261758
Mali	MLI	Africa	LIC	2022	ARIMA(1,0,0) with non-zero mean	0.676039	0.540355	0.811723	0.7	0.0239612	0.159645	-0.111723	TRUE	892365	267710
Malta	MLT	Europe	HIC	2020	ARIMA(0,1,0)	0.96	0.785968	0.99	0.95	-0.01	0.164032	-0.04	TRUE	4496	225
Malta	MLT	Europe	HIC	2021	ARIMA(0,1,0)	0.96	0.713882	0.99	0.9	-0.06	0.186118	-0.09	TRUE	4649	465
Malta	MLT	Europe	HIC	2022	ARIMA(0,1,0)	0.96	0.658569	0.99	0.96	0	0.301431	-0.03	TRUE	4835	193
Mongolia	MNG	Asia	LMIC	2020	ARIMA(1,0,0) with non-zero mean	0.97615	0.943326	0.99	0.97	-0.00615036	0.0266744	-0.02	TRUE	72943	2188
Mongolia	MNG	Asia	LMIC	2021	ARIMA(1,0,0) with non-zero mean	0.97401	0.936452	0.99	0.95	-0.0240097	0.0135483	-0.04	TRUE	70883	3544
Mongolia	MNG	Asia	LMIC	2022	ARIMA(1,0,0) with non-zero mean	0.972819	0.933914	0.99	0.94	-0.0328195	0.0060858	-0.05	TRUE	68948	4137
Mozambique	MOZ	Africa	LIC	2020	ARIMA(1,1,0)	0.87	0.844625	0.895375	0.81	-0.06	-0.0346252	-0.0853748	FALSE	1104167	209792
Mozambique	MOZ	Africa	LIC	2021	ARIMA(1,1,0)	0.87	0.819758	0.920242	0.84	-0.03	0.0202423	-0.0802423	TRUE	1125799	180128
Mozambique	MOZ	Africa	LIC	2022	ARIMA(1,1,0)	0.87	0.794678	0.945322	0.84	-0.03	0.0453217	-0.105322	TRUE	1141329	182613
Mauritania	MRT	Africa	LMIC	2020	ARIMA(0,0,1) with non-zero mean	0.695182	0.551938	0.838426	0.7	0.00481826	0.148062	-0.138426	TRUE	144730	43419
Mauritania	MRT	Africa	LMIC	2021	ARIMA(0,0,1) with non-zero mean	0.696898	0.515239	0.878556	0.63	-0.0668976	0.114761	-0.248556	TRUE	147564	54599
Mauritania	MRT	Africa	LMIC	2022	ARIMA(0,0,1) with non-zero mean	0.696898	0.515239	0.878556	0.72	0.0231024	0.204761	-0.158556	TRUE	150443	42124
Mauritius	MUS	Africa	UMIC	2020	ARIMA(1,0,0) with non-zero mean	0.977055	0.895897	0.99	0.89	-0.0870548	-0.00589669	-0.1	FALSE	13297	1463
Mauritius	MUS	Africa	UMIC	2021	ARIMA(1,0,0) with non-zero mean	0.968109	0.869456	0.99	0.87	-0.0981087	0.000543693	-0.12	TRUE	13267	1725
Mauritius	MUS	Africa	UMIC	2022	ARIMA(1,0,0) with non-zero mean	0.961926	0.855933	0.99	0.98	0.0180737	0.124067	-0.01	TRUE	13110	262
Malawi	MWI	Africa	LIC	2020	ARIMA(0,1,0)	0.92	0.821179	0.99	0.9	-0.02	0.0788205	-0.09	TRUE	627928	62793
Malawi	MWI	Africa	LIC	2021	ARIMA(0,1,0)	0.92	0.780247	0.99	0.9	-0.02	0.119753	-0.09	TRUE	637864	63786
Malawi	MWI	Africa	LIC	2022	ARIMA(0,1,0)	0.92	0.748838	0.99	0.82	-0.1	0.0711622	-0.17	TRUE	649567	116922
Malaysia	MYS	Asia	UMIC	2020	ARIMA(0,0,1) with non-zero mean	0.95487	0.93326	0.976481	0.95	-0.00487042	0.0167403	-0.0264811	TRUE	508146	25407
Malaysia	MYS	Asia	UMIC	2021	ARIMA(0,0,1) with non-zero mean	0.950067	0.924255	0.97588	0.96	0.00993255	0.0357455	-0.0158804	TRUE	508068	20323
Malaysia	MYS	Asia	UMIC	2022	ARIMA(0,0,1) with non-zero mean	0.950067	0.924255	0.97588	0.96	0.00993255	0.0357455	-0.0158804	TRUE	506637	20265
Namibia	NAM	Africa	UMIC	2020	ARIMA(0,1,0)	0.8	0.692178	0.907822	0.9	0.1	0.207822	-0.00782191	TRUE	67701	6770
Namibia	NAM	Africa	UMIC	2021	ARIMA(0,1,0)	0.8	0.647517	0.952483	0.91	0.11	0.262483	-0.0424832	TRUE	67796	6102
Namibia	NAM	Africa	UMIC	2022	ARIMA(0,1,0)	0.8	0.613247	0.986753	0.91	0.11	0.296753	-0.076753	TRUE	67362	6063
Niger	NER	Africa	LIC	2020	ARIMA(0,1,0) with drift	0.812105	0.73247	0.891741	0.79	-0.0221053	0.0575302	-0.101741	TRUE	1069907	224680
Niger	NER	Africa	LIC	2021	ARIMA(0,1,0) with drift	0.834211	0.721589	0.946832	0.8	-0.0342105	0.078411	-0.146832	TRUE	1104024	220805
Niger	NER	Africa	LIC	2022	ARIMA(0,1,0) with drift	0.856316	0.718383	0.99	0.65	-0.206316	-0.0683832	-0.34	FALSE	1140790	399276
Nigeria	NGA	Africa	LMIC	2020	ARIMA(0,1,0)	0.58	0.471991	0.688009	0.6	0.02	0.128009	-0.0880089	TRUE	7373502	2949401
Nigeria	NGA	Africa	LMIC	2021	ARIMA(0,1,0)	0.58	0.427252	0.732748	0.6	0.02	0.172748	-0.132748	TRUE	7490708	2996283
Nigeria	NGA	Africa	LMIC	2022	ARIMA(0,1,0)	0.58	0.392923	0.767077	0.6	0.02	0.207077	-0.167077	TRUE	7570882	3028353
Nicaragua	NIC	Americas	LMIC	2020	ARIMA(0,1,0)	0.99	0.896867	0.99	0.97	-0.02	0.073133	-0.02	TRUE	139644	4189
Nicaragua	NIC	Americas	LMIC	2021	ARIMA(0,1,0)	0.99	0.85829	0.99	0.83	-0.16	-0.02829	-0.16	FALSE	138979	23626
Nicaragua	NIC	Americas	LMIC	2022	ARIMA(0,1,0)	0.99	0.828689	0.99	0.93	-0.06	0.101311	-0.06	TRUE	137669	9637
Netherlands (Kingdom of the)	NLD	Europe	HIC	2020	ARIMA(0,1,0)	0.94	0.927275	0.952725	0.94	0	0.0127252	-0.0127252	TRUE	172527	10352
Netherlands (Kingdom of the)	NLD	Europe	HIC	2021	ARIMA(0,1,0)	0.94	0.922004	0.957996	0.93	-0.01	0.00799622	-0.0279962	TRUE	179730	12581
Albania	ALB	Europe	UMIC	2021	ARIMA(1,0,0) with non-zero mean	0.95872	0.926578	0.99	0.87	-0.0887198	-0.0565778	-0.12	FALSE	29062	3778
Norway	NOR	Europe	HIC	2020	ARIMA(0,1,0)	0.97	0.943396	0.99	0.97	0	0.0266044	-0.02	TRUE	53510	1605
Norway	NOR	Europe	HIC	2021	ARIMA(0,1,0)	0.97	0.932376	0.99	0.97	0	0.0376243	-0.02	TRUE	53777	1613
Norway	NOR	Europe	HIC	2022	ARIMA(0,1,0)	0.97	0.92392	0.99	0.96	-0.01	0.0360802	-0.03	TRUE	53902	2156
Nepal	NPL	Asia	LMIC	2020	ARIMA(0,1,1) with drift	0.927466	0.852228	0.99	0.87	-0.0574662	0.0177719	-0.12	TRUE	589850	76680
Nepal	NPL	Asia	LMIC	2021	ARIMA(0,1,1) with drift	0.938595	0.857963	0.99	0.9	-0.0385948	0.0420373	-0.09	TRUE	597369	59737
Nepal	NPL	Asia	LMIC	2022	ARIMA(0,1,1) with drift	0.949723	0.864036	0.99	0.9	-0.0497235	0.0359639	-0.09	TRUE	605385	60538
Nauru	NRU	Oceania	HIC	2020	ARIMA(1,1,0)	0.985755	0.630671	0.99	0.98	-0.0057548	0.349329	-0.01	TRUE	345	7
Nauru	NRU	Oceania	HIC	2021	ARIMA(1,1,0)	0.953795	0.596717	0.99	0.98	0.0262053	0.383283	-0.01	TRUE	341	7
Nauru	NRU	Oceania	HIC	2022	ARIMA(1,1,0)	0.982363	0.501945	0.99	0.98	-0.00236287	0.478055	-0.01	TRUE	336	7
New Zealand	NZL	Oceania	HIC	2020	ARIMA(0,1,0)	0.92	0.879033	0.960967	0.91	-0.01	0.0309665	-0.0509665	TRUE	62927	5663
New Zealand	NZL	Oceania	HIC	2021	ARIMA(0,1,0)	0.92	0.862065	0.977935	0.91	-0.01	0.0479354	-0.0679354	TRUE	63341	5701
New Zealand	NZL	Oceania	HIC	2022	ARIMA(0,1,0)	0.92	0.849044	0.99	0.9	-0.02	0.0509561	-0.09	TRUE	63911	6391
Oman	OMN	Asia	HIC	2020	ARIMA(1,0,0) with non-zero mean	0.988747	0.976658	0.99	0.99	0.00125325	0.0133422	0	TRUE	86203	862
Oman	OMN	Asia	HIC	2021	ARIMA(1,0,0) with non-zero mean	0.987912	0.973388	0.99	0.99	0.00208788	0.0166123	0	TRUE	82817	828
Oman	OMN	Asia	HIC	2022	ARIMA(1,0,0) with non-zero mean	0.987356	0.971874	0.99	0.97	-0.0173563	-0.00187384	-0.02	FALSE	80439	2413
Pakistan	PAK	Asia	LMIC	2020	ARIMA(1,1,0)	0.82517	0.794465	0.855874	0.83	0.00483028	0.0355348	-0.0258742	TRUE	6087559	1034885
Pakistan	PAK	Asia	LMIC	2021	ARIMA(1,1,0)	0.836676	0.774562	0.898789	0.81	-0.0266757	0.0354375	-0.088789	TRUE	6105641	1160072
Pakistan	PAK	Asia	LMIC	2022	ARIMA(1,1,0)	0.845403	0.750572	0.940234	0.82	-0.0254029	0.069428	-0.120234	TRUE	6155881	1108059
Panama	PAN	Americas	HIC	2020	ARIMA(2,0,0) with non-zero mean	0.955754	0.920645	0.99	0.8	-0.155754	-0.120645	-0.19	FALSE	75991	15198
Panama	PAN	Americas	HIC	2021	ARIMA(2,0,0) with non-zero mean	0.950531	0.907928	0.99	0.92	-0.0305312	0.0120716	-0.07	TRUE	76053	6084
Panama	PAN	Americas	HIC	2022	ARIMA(2,0,0) with non-zero mean	0.953452	0.910845	0.99	0.92	-0.0334517	0.00915457	-0.07	TRUE	75783	6063
Peru	PER	Americas	UMIC	2020	ARIMA(0,0,1) with non-zero mean	0.885708	0.793838	0.977578	0.77	-0.115708	-0.0238378	-0.207578	FALSE	587870	135210
Peru	PER	Americas	UMIC	2021	ARIMA(0,0,1) with non-zero mean	0.905036	0.801487	0.99	0.78	-0.125036	-0.0214872	-0.21	FALSE	588365	129440
Peru	PER	Americas	UMIC	2022	ARIMA(0,0,1) with non-zero mean	0.905036	0.801487	0.99	0.74	-0.165036	-0.0614872	-0.25	FALSE	587155	152660
Philippines	PHL	Asia	LMIC	2020	ARIMA(0,2,1)	0.733589	0.69902	0.768157	0.72	-0.0135888	0.0209798	-0.0481575	TRUE	2424248	678789
Philippines	PHL	Asia	LMIC	2021	ARIMA(0,2,1)	0.717178	0.652801	0.781554	0.57	-0.147178	-0.0828014	-0.211554	FALSE	2437200	1047996
Philippines	PHL	Asia	LMIC	2022	ARIMA(0,2,1)	0.700767	0.602648	0.798885	0.69	-0.0107665	0.0873518	-0.108885	TRUE	2450775	759740
Palau	PLW	Oceania	UMIC	2020	ARIMA(0,0,0) with non-zero mean	0.899	0.630271	0.99	0.93	0.031	0.299729	-0.06	TRUE	273	19
Palau	PLW	Oceania	UMIC	2021	ARIMA(0,0,0) with non-zero mean	0.899	0.630271	0.99	0.93	0.031	0.299729	-0.06	TRUE	269	19
Palau	PLW	Oceania	UMIC	2022	ARIMA(0,0,0) with non-zero mean	0.899	0.630271	0.99	0.96	0.061	0.329729	-0.03	TRUE	267	11
Papua New Guinea	PNG	Oceania	LMIC	2020	ARIMA(0,1,1)	0.378926	0.297114	0.460739	0.47	0.0910739	0.172886	0.00926144	FALSE	245774	130260
Papua New Guinea	PNG	Oceania	LMIC	2021	ARIMA(0,1,1)	0.378926	0.203158	0.554694	0.38	0.00107391	0.176842	-0.174694	TRUE	246340	152731
Papua New Guinea	PNG	Oceania	LMIC	2022	ARIMA(0,1,1)	0.378926	0.144201	0.613651	0.44	0.0610739	0.295799	-0.173651	TRUE	247322	138500
Serbia	SRB	Europe	UMIC	2022	ARIMA(0,0,0) with non-zero mean	0.8995	0.824132	0.974868	0.81	-0.0895	-0.0141322	-0.164868	FALSE	66304	12598
Republic of Moldova	MDA	Europe	UMIC	2022	ARIMA(1,0,0) with non-zero mean	0.934678	0.872937	0.99	0.84	-0.094678	-0.0329367	-0.15	FALSE	36541	5847
Albania	ALB	Europe	UMIC	2022	ARIMA(1,0,0) with non-zero mean	0.960583	0.927098	0.99	0.86	-0.100583	-0.0670976	-0.13	FALSE	28591	4003
Portugal	PRT	Europe	HIC	2020	ARIMA(0,1,0)	0.99	0.954026	0.99	0.99	0	0.0359739	0	TRUE	82767	828
Portugal	PRT	Europe	HIC	2021	ARIMA(0,1,0)	0.99	0.939125	0.99	0.98	-0.01	0.0408747	-0.01	TRUE	80296	1606
Portugal	PRT	Europe	HIC	2022	ARIMA(0,1,0)	0.99	0.927691	0.99	0.98	-0.01	0.0523085	-0.01	TRUE	79868	1597
Paraguay	PRY	Americas	UMIC	2020	ARIMA(0,0,1) with non-zero mean	0.858898	0.801378	0.916418	0.8	-0.0588981	-0.00137795	-0.116418	FALSE	136776	27355
Paraguay	PRY	Americas	UMIC	2021	ARIMA(0,0,1) with non-zero mean	0.890428	0.817754	0.963103	0.68	-0.210428	-0.137754	-0.283103	FALSE	136478	43673
Paraguay	PRY	Americas	UMIC	2022	ARIMA(0,0,1) with non-zero mean	0.890428	0.817754	0.963103	0.54	-0.350428	-0.277754	-0.423103	FALSE	135965	62544
State of Palestine	PSE	Asia	UMIC	2020	ARIMA(1,1,0)	0.99	0.962647	0.99	0.99	0	0.0273535	0	TRUE	142870	1429
State of Palestine	PSE	Asia	UMIC	2021	ARIMA(1,1,0)	0.99	0.962304	0.99	0.98	-0.01	0.0176957	-0.01	TRUE	143284	2866
State of Palestine	PSE	Asia	UMIC	2022	ARIMA(1,1,0)	0.99	0.953547	0.99	0.97	-0.02	0.0164532	-0.02	TRUE	143596	4308
Qatar	QAT	Asia	HIC	2020	ARIMA(0,1,0)	0.99	0.926092	0.99	0.9	-0.09	-0.0260919	-0.09	FALSE	30837	3084
Qatar	QAT	Asia	HIC	2021	ARIMA(0,1,0)	0.99	0.89962	0.99	0.99	0	0.0903797	0	TRUE	26425	264
Qatar	QAT	Asia	HIC	2022	ARIMA(0,1,0)	0.99	0.879308	0.99	0.99	0	0.110692	0	TRUE	24392	244
Romania	ROU	Europe	HIC	2020	ARIMA(0,1,0)	0.9	0.866955	0.933045	0.87	-0.03	0.00304508	-0.0630451	TRUE	198135	25758
Romania	ROU	Europe	HIC	2021	ARIMA(0,1,0)	0.9	0.853267	0.946733	0.86	-0.04	0.0067328	-0.0867328	TRUE	194454	27224
Republic of Moldova	MDA	Europe	UMIC	2020	ARIMA(1,0,0) with non-zero mean	0.948376	0.892728	0.99	0.84	-0.108376	-0.0527282	-0.15	FALSE	38166	6107
Republic of Moldova	MDA	Europe	UMIC	2021	ARIMA(1,0,0) with non-zero mean	0.938863	0.878068	0.99	0.83	-0.108863	-0.0480683	-0.16	FALSE	37740	6416
Serbia	SRB	Europe	UMIC	2020	ARIMA(0,0,0) with non-zero mean	0.8995	0.824132	0.974868	0.78	-0.1195	-0.0441322	-0.194868	FALSE	68298	15026
North Macedonia	MKD	Europe	UMIC	2020	ARIMA(0,1,0)	0.75	0.682402	0.817598	0.63	-0.12	-0.0524019	-0.187598	FALSE	20210	7478
Rwanda	RWA	Africa	LIC	2020	ARIMA(0,1,0)	0.96	0.849127	0.99	0.94	-0.02	0.0908728	-0.05	TRUE	388064	23284
Rwanda	RWA	Africa	LIC	2021	ARIMA(0,1,0)	0.96	0.803202	0.99	0.87	-0.09	0.0667978	-0.12	TRUE	393445	51148
Rwanda	RWA	Africa	LIC	2022	ARIMA(0,1,0)	0.96	0.767963	0.99	0.96	0	0.192037	-0.03	TRUE	396133	15845
Saudi Arabia	SAU	Asia	HIC	2020	ARIMA(0,1,0)	0.95	0.923395	0.976605	0.96	0.01	0.0366048	-0.0166048	TRUE	662503	26500
Saudi Arabia	SAU	Asia	HIC	2021	ARIMA(0,1,0)	0.95	0.912375	0.987625	0.98	0.03	0.0676249	-0.00762488	TRUE	626222	12524
Saudi Arabia	SAU	Asia	HIC	2022	ARIMA(0,1,0)	0.95	0.903919	0.99	0.98	0.03	0.0760809	-0.01	TRUE	612763	12255
Sudan	SDN	Africa	LIC	2020	ARIMA(0,1,0) with drift	0.916842	0.856945	0.976739	0.86	-0.0568421	0.0030551	-0.116739	TRUE	1470023	205803
Sudan	SDN	Africa	LIC	2021	ARIMA(0,1,0) with drift	0.933684	0.848977	0.99	0.81	-0.123684	-0.0389768	-0.18	FALSE	1483986	281957
Sudan	SDN	Africa	LIC	2022	ARIMA(0,1,0) with drift	0.950526	0.846781	0.99	0.81	-0.140526	-0.0367813	-0.18	FALSE	1499138	284836
Senegal	SEN	Africa	LMIC	2020	ARIMA(0,1,0) with drift	0.911579	0.796501	0.99	0.88	-0.0315789	0.0834992	-0.11	TRUE	531119	63734
Senegal	SEN	Africa	LMIC	2021	ARIMA(0,1,0) with drift	0.933158	0.770413	0.99	0.87	-0.0631579	0.0995871	-0.12	TRUE	538096	69952
Senegal	SEN	Africa	LMIC	2022	ARIMA(0,1,0) with drift	0.954737	0.755416	0.99	0.8	-0.154737	0.0445843	-0.19	TRUE	545212	109042
Singapore	SGP	Asia	HIC	2020	ARIMA(0,0,1) with non-zero mean	0.949068	0.935266	0.96287	0.97	0.0209324	0.0347345	0.00713041	FALSE	41317	1240
Singapore	SGP	Asia	HIC	2021	ARIMA(0,0,1) with non-zero mean	0.951188	0.934863	0.967514	0.96	0.00881163	0.0251373	-0.00751401	TRUE	42161	1686
Singapore	SGP	Asia	HIC	2022	ARIMA(0,0,1) with non-zero mean	0.951188	0.934863	0.967514	0.96	0.00881163	0.0251373	-0.00751401	TRUE	42273	1691
Solomon Islands	SLB	Oceania	LMIC	2020	ARIMA(0,0,1) with non-zero mean	0.791745	0.65385	0.929641	0.81	0.0182546	0.15615	-0.119641	TRUE	20590	3912
Solomon Islands	SLB	Oceania	LMIC	2021	ARIMA(0,0,1) with non-zero mean	0.821378	0.668583	0.974173	0.67	-0.151378	0.00141688	-0.304173	TRUE	20794	6862
Solomon Islands	SLB	Oceania	LMIC	2022	ARIMA(0,0,1) with non-zero mean	0.821378	0.668583	0.974173	0.9	0.0786219	0.231417	-0.0741731	TRUE	20960	2096
Sierra Leone	SLE	Africa	LIC	2020	ARIMA(0,1,0) with drift	0.959474	0.830209	0.99	0.87	-0.0894737	0.0397906	-0.12	TRUE	248795	32343
Sierra Leone	SLE	Africa	LIC	2021	ARIMA(0,1,0) with drift	0.988947	0.80614	0.99	0.87	-0.118947	0.0638599	-0.12	TRUE	250337	32544
Sierra Leone	SLE	Africa	LIC	2022	ARIMA(0,1,0) with drift	0.99	0.794529	0.99	0.9	-0.09	0.105471	-0.09	TRUE	251464	25146
El Salvador	SLV	Americas	UMIC	2020	ARIMA(1,0,0) with non-zero mean	0.877564	0.812464	0.942664	0.74	-0.137564	-0.0724638	-0.202664	FALSE	101091	26284
El Salvador	SLV	Americas	UMIC	2021	ARIMA(1,0,0) with non-zero mean	0.895741	0.81776	0.973723	0.85	-0.0457412	0.0322403	-0.123723	TRUE	100463	15069
El Salvador	SLV	Americas	UMIC	2022	ARIMA(1,0,0) with non-zero mean	0.907729	0.824767	0.99	0.65	-0.257729	-0.174767	-0.34	FALSE	99449	34807
San Marino	SMR	Europe	HIC	2020	ARIMA(0,1,0)	0.86	0.807368	0.912632	0.9	0.04	0.0926317	-0.0126317	TRUE	208	21
San Marino	SMR	Europe	HIC	2021	ARIMA(0,1,0)	0.86	0.785568	0.934432	0.89	0.03	0.104432	-0.0444324	TRUE	202	22
San Marino	SMR	Europe	HIC	2022	ARIMA(0,1,0)	0.86	0.768839	0.951161	0.91	0.05	0.141161	-0.0411607	TRUE	200	18
Poland	POL	Europe	HIC	2020	ARIMA(0,1,0)	0.93	0.914418	0.945582	0.8	-0.13	-0.114418	-0.145582	FALSE	371829	74366
Serbia	SRB	Europe	UMIC	2021	ARIMA(0,0,0) with non-zero mean	0.8995	0.824132	0.974868	0.75	-0.1495	-0.0741322	-0.224868	FALSE	67352	16838
Poland	POL	Europe	HIC	2021	ARIMA(0,1,0)	0.93	0.907963	0.952037	0.71	-0.22	-0.197963	-0.242037	FALSE	362344	105080
Sao Tome and Principe	STP	Africa	LMIC	2020	ARIMA(0,1,0) with drift	0.963684	0.892053	0.99	0.86	-0.103684	-0.032053	-0.13	FALSE	6149	861
Sao Tome and Principe	STP	Africa	LMIC	2021	ARIMA(0,1,0) with drift	0.977368	0.876067	0.99	0.77	-0.207368	-0.106067	-0.22	FALSE	6251	1438
Sao Tome and Principe	STP	Africa	LMIC	2022	ARIMA(0,1,0) with drift	0.99	0.866984	0.99	0.77	-0.22	-0.0969838	-0.22	FALSE	6300	1449
Suriname	SUR	Americas	UMIC	2020	ARIMA(0,0,0) with non-zero mean	0.7885	0.634398	0.942602	0.45	-0.3385	-0.184398	-0.492602	FALSE	10946	6020
Suriname	SUR	Americas	UMIC	2021	ARIMA(0,0,0) with non-zero mean	0.7885	0.634398	0.942602	0.58	-0.2085	-0.0543984	-0.362602	FALSE	10983	4613
Suriname	SUR	Americas	UMIC	2022	ARIMA(0,0,0) with non-zero mean	0.7885	0.634398	0.942602	0.74	-0.0485	0.105602	-0.202602	TRUE	10965	2851
Slovakia	SVK	Europe	HIC	2020	ARIMA(0,1,0)	0.96	0.944418	0.975582	0.96	0	0.0155824	-0.0155824	TRUE	55496	2220
Slovakia	SVK	Europe	HIC	2021	ARIMA(0,1,0)	0.96	0.937963	0.982037	0.95	-0.01	0.0120369	-0.0320369	TRUE	54129	2706
Slovakia	SVK	Europe	HIC	2022	ARIMA(0,1,0)	0.96	0.93301	0.98699	0.95	-0.01	0.0169896	-0.0369896	TRUE	53142	2657
Slovenia	SVN	Europe	HIC	2020	ARIMA(1,0,0) with non-zero mean	0.941387	0.923978	0.958795	0.94	-0.00138669	0.0160221	-0.0187955	TRUE	19093	1146
Slovenia	SVN	Europe	HIC	2021	ARIMA(1,0,0) with non-zero mean	0.942256	0.92171	0.962802	0.95	0.00774413	0.0282901	-0.0128018	TRUE	19115	956
Slovenia	SVN	Europe	HIC	2022	ARIMA(1,0,0) with non-zero mean	0.942801	0.921146	0.964455	0.96	0.0171993	0.0388538	-0.00445514	TRUE	18813	753
Sweden	SWE	Europe	HIC	2020	ARIMA(0,1,0)	0.97	0.950919	0.989081	0.97	0	0.0190813	-0.0190813	TRUE	112137	3364
Sweden	SWE	Europe	HIC	2021	ARIMA(0,1,0)	0.97	0.943015	0.99	0.97	0	0.026985	-0.02	TRUE	113135	3394
Poland	POL	Europe	HIC	2022	ARIMA(0,1,0)	0.93	0.903011	0.956989	0.71	-0.22	-0.193011	-0.246989	FALSE	352814	102316
Eswatini	SWZ	Africa	LMIC	2020	ARIMA(0,1,0)	0.81	0.744375	0.875625	0.76	-0.05	0.0156251	-0.115625	TRUE	28232	6776
Eswatini	SWZ	Africa	LMIC	2021	ARIMA(0,1,0)	0.81	0.717192	0.902808	0.8	-0.01	0.0828079	-0.102808	TRUE	27914	5583
Eswatini	SWZ	Africa	LMIC	2022	ARIMA(0,1,0)	0.81	0.696334	0.923666	0.83	0.02	0.133666	-0.0936659	TRUE	27540	4682
Seychelles	SYC	Africa	HIC	2020	ARIMA(0,0,0) with non-zero mean	0.981	0.957292	0.99	0.97	-0.011	0.0127079	-0.02	TRUE	1651	50
Seychelles	SYC	Africa	HIC	2021	ARIMA(0,0,0) with non-zero mean	0.981	0.957292	0.99	0.94	-0.041	-0.0172921	-0.05	FALSE	1625	98
Seychelles	SYC	Africa	HIC	2022	ARIMA(0,0,0) with non-zero mean	0.981	0.957292	0.99	0.98	-0.001	0.0227079	-0.01	TRUE	1595	32
Syrian Arab Republic	SYR	Asia	LIC	2020	ARIMA(0,1,0)	0.65	0.544261	0.755739	0.59	-0.06	0.0457393	-0.165739	TRUE	399455	163777
Syrian Arab Republic	SYR	Asia	LIC	2021	ARIMA(0,1,0)	0.65	0.500462	0.799538	0.59	-0.06	0.089538	-0.209538	TRUE	419954	172181
Syrian Arab Republic	SYR	Asia	LIC	2022	ARIMA(0,1,0)	0.65	0.466854	0.833146	0.41	-0.24	-0.0568541	-0.423146	FALSE	440207	259722
Chad	TCD	Africa	LIC	2020	ARIMA(0,1,0)	0.41	0.266606	0.553394	0.47	0.06	0.203394	-0.0833943	TRUE	691134	366301
Chad	TCD	Africa	LIC	2021	ARIMA(0,1,0)	0.41	0.20721	0.61279	0.55	0.14	0.34279	-0.0627902	TRUE	706141	317763
Chad	TCD	Africa	LIC	2022	ARIMA(0,1,0)	0.41	0.161634	0.658366	0.56	0.15	0.398366	-0.0983662	TRUE	727088	319919
Togo	TGO	Africa	LIC	2020	ARIMA(0,1,0)	0.75	0.600937	0.899063	0.69	-0.06	0.0890633	-0.209063	TRUE	262499	81375
Togo	TGO	Africa	LIC	2021	ARIMA(0,1,0)	0.75	0.539193	0.960807	0.7	-0.05	0.160807	-0.260807	TRUE	265319	79596
Togo	TGO	Africa	LIC	2022	ARIMA(0,1,0)	0.75	0.491815	0.99	0.71	-0.04	0.218185	-0.28	TRUE	268452	77851
Thailand	THA	Asia	UMIC	2020	ARIMA(0,1,0)	0.96	0.940918	0.979082	0.96	0	0.0190816	-0.0190816	TRUE	651913	26077
Thailand	THA	Asia	UMIC	2021	ARIMA(0,1,0)	0.96	0.933015	0.986985	0.96	0	0.0269854	-0.0269854	TRUE	640380	25615
Thailand	THA	Asia	UMIC	2022	ARIMA(0,1,0)	0.96	0.92695	0.99	0.96	0	0.0330502	-0.03	TRUE	627364	25095
Tajikistan	TJK	Asia	LMIC	2020	ARIMA(0,1,0)	0.98	0.919338	0.99	0.98	0	0.0606619	-0.01	TRUE	256324	5126
Tajikistan	TJK	Asia	LMIC	2021	ARIMA(0,1,0)	0.98	0.894211	0.99	0.97	-0.01	0.0757889	-0.02	TRUE	254611	7638
Tajikistan	TJK	Asia	LMIC	2022	ARIMA(0,1,0)	0.98	0.87493	0.99	0.98	0	0.10507	-0.01	TRUE	253849	5077
Turkmenistan	TKM	Asia	UMIC	2020	ARIMA(0,1,1)	0.98987	0.940369	0.99	0.98	-0.00987028	0.0396311	-0.01	TRUE	135140	2703
Turkmenistan	TKM	Asia	UMIC	2021	ARIMA(0,1,1)	0.98987	0.938029	0.99	0.97	-0.0198703	0.0319707	-0.02	TRUE	132864	3986
Turkmenistan	TKM	Asia	UMIC	2022	ARIMA(0,1,1)	0.98987	0.935791	0.99	0.98	-0.00987028	0.0442093	-0.01	TRUE	129706	2594
Tonga	TON	Oceania	UMIC	2020	ARIMA(1,0,0) with non-zero mean	0.983022	0.937628	0.99	0.99	0.00697771	0.0523719	0	TRUE	2425	24
Tonga	TON	Oceania	UMIC	2021	ARIMA(1,0,0) with non-zero mean	0.97991	0.930205	0.99	0.99	0.0100901	0.0597952	0	TRUE	2434	24
Tonga	TON	Oceania	UMIC	2022	ARIMA(1,0,0) with non-zero mean	0.978522	0.928003	0.99	0.99	0.0114783	0.0619973	0	TRUE	2436	24
Trinidad and Tobago	TTO	Americas	HIC	2020	ARIMA(0,0,0) with non-zero mean	0.911	0.844337	0.977663	0.91	-0.001	0.065663	-0.067663	TRUE	17880	1609
Trinidad and Tobago	TTO	Americas	HIC	2021	ARIMA(0,0,0) with non-zero mean	0.911	0.844337	0.977663	0.93	0.019	0.085663	-0.047663	TRUE	17585	1231
Trinidad and Tobago	TTO	Americas	HIC	2022	ARIMA(0,0,0) with non-zero mean	0.911	0.844337	0.977663	0.92	0.009	0.075663	-0.057663	TRUE	17199	1376
Tunisia	TUN	Africa	LMIC	2020	ARIMA(1,0,0) with non-zero mean	0.969752	0.930148	0.99	0.98	0.0102476	0.049852	-0.01	TRUE	199762	3995
Tunisia	TUN	Africa	LMIC	2021	ARIMA(1,0,0) with non-zero mean	0.964991	0.921321	0.99	0.95	-0.0149912	0.0286792	-0.04	TRUE	194998	9750
Tunisia	TUN	Africa	LMIC	2022	ARIMA(1,0,0) with non-zero mean	0.962779	0.91828	0.99	0.95	-0.012779	0.0317202	-0.04	TRUE	190468	9523
Turkiye	TUR	Asia	UMIC	2020	ARIMA(0,1,0)	0.97	0.883042	0.99	0.95	-0.02	0.0669584	-0.04	TRUE	1256368	62818
Turkiye	TUR	Asia	UMIC	2021	ARIMA(0,1,0)	0.97	0.847022	0.99	0.96	-0.01	0.112978	-0.03	TRUE	1236527	49461
Turkiye	TUR	Asia	UMIC	2022	ARIMA(0,1,0)	0.97	0.819384	0.99	0.95	-0.02	0.130616	-0.04	TRUE	1228626	61431
Tuvalu	TUV	Oceania	UMIC	2020	ARIMA(0,0,0) with non-zero mean	0.9175	0.747361	0.99	0.93	0.0125	0.182639	-0.06	TRUE	258	18
Tuvalu	TUV	Oceania	UMIC	2021	ARIMA(0,0,0) with non-zero mean	0.9175	0.747361	0.99	0.93	0.0125	0.182639	-0.06	TRUE	259	18
Tuvalu	TUV	Oceania	UMIC	2022	ARIMA(0,0,0) with non-zero mean	0.9175	0.747361	0.99	0.9	-0.0175	0.152639	-0.09	TRUE	261	26
United Republic of Tanzania	TZA	Africa	LMIC	2020	ARIMA(1,0,0) with non-zero mean	0.887568	0.799599	0.975537	0.84	-0.0475678	0.0404011	-0.135537	TRUE	2194167	351067
United Republic of Tanzania	TZA	Africa	LMIC	2021	ARIMA(1,0,0) with non-zero mean	0.892127	0.789427	0.99	0.77	-0.122127	-0.0194267	-0.22	FALSE	2235407	514144
United Republic of Tanzania	TZA	Africa	LMIC	2022	ARIMA(1,0,0) with non-zero mean	0.894874	0.787324	0.99	0.86	-0.0348741	0.0726756	-0.13	TRUE	2282224	319511
Uganda	UGA	Africa	LIC	2020	ARIMA(0,1,0) with drift	0.885789	0.81717	0.954409	0.89	0.00421053	0.0728302	-0.0644092	TRUE	1608556	176941
Uganda	UGA	Africa	LIC	2021	ARIMA(0,1,0) with drift	0.901579	0.804536	0.99	0.9	-0.00157895	0.0954639	-0.09	TRUE	1642190	164219
Uganda	UGA	Africa	LIC	2022	ARIMA(0,1,0) with drift	0.917368	0.798516	0.99	0.9	-0.0173684	0.101484	-0.09	TRUE	1668269	166827
Uruguay	URY	Americas	HIC	2020	ARIMA(0,1,0)	0.96	0.931917	0.988083	0.95	-0.01	0.0180833	-0.0380833	TRUE	35313	1766
Uruguay	URY	Americas	HIC	2021	ARIMA(0,1,0)	0.96	0.920284	0.99	0.93	-0.03	0.00971574	-0.06	TRUE	35747	2502
Uruguay	URY	Americas	HIC	2022	ARIMA(0,1,0)	0.96	0.911358	0.99	0.96	0	0.0486417	-0.03	TRUE	35490	1420
United States	USA	Americas	HIC	2020	ARIMA(0,0,0) with non-zero mean	0.9165	0.900571	0.932429	0.91	-0.0065	0.00942917	-0.0224292	TRUE	3653213	328789
United States	USA	Americas	HIC	2021	ARIMA(0,0,0) with non-zero mean	0.9165	0.900571	0.932429	0.92	0.0035	0.0194292	-0.0124292	TRUE	3705532	296443
United States	USA	Americas	HIC	2022	ARIMA(0,0,0) with non-zero mean	0.9165	0.900571	0.932429	0.92	0.0035	0.0194292	-0.0124292	TRUE	3710714	296857
Uzbekistan	UZB	Asia	LMIC	2020	ARIMA(0,0,0) with non-zero mean	0.9815	0.959221	0.99	0.99	0.0085	0.0307791	0	TRUE	822981	8230
Uzbekistan	UZB	Asia	LMIC	2021	ARIMA(0,0,0) with non-zero mean	0.9815	0.959221	0.99	0.99	0.0085	0.0307791	0	TRUE	794642	7946
Uzbekistan	UZB	Asia	LMIC	2022	ARIMA(0,0,0) with non-zero mean	0.9815	0.959221	0.99	0.99	0.0085	0.0307791	0	TRUE	768382	7684
Saint Vincent and the Grenadines	VCT	Americas	UMIC	2020	ARIMA(0,0,0) with non-zero mean	0.981	0.948638	0.99	0.99	0.009	0.0413621	0	TRUE	1355	14
Saint Vincent and the Grenadines	VCT	Americas	UMIC	2021	ARIMA(0,0,0) with non-zero mean	0.981	0.948638	0.99	0.96	-0.021	0.0113621	-0.03	TRUE	1334	53
Saint Vincent and the Grenadines	VCT	Americas	UMIC	2022	ARIMA(0,0,0) with non-zero mean	0.981	0.948638	0.99	0.96	-0.021	0.0113621	-0.03	TRUE	1310	52
Venezuela (Bolivarian Republic of)	VEN	Americas		2020	ARIMA(0,0,0) with non-zero mean	0.861	0.736894	0.985106	0.76	-0.101	0.0231057	-0.225106	TRUE	459591	110302
Venezuela (Bolivarian Republic of)	VEN	Americas		2021	ARIMA(0,0,0) with non-zero mean	0.861	0.736894	0.985106	0.68	-0.181	-0.0568943	-0.305106	FALSE	445578	142585
Venezuela (Bolivarian Republic of)	VEN	Americas		2022	ARIMA(0,0,0) with non-zero mean	0.861	0.736894	0.985106	0.68	-0.181	-0.0568943	-0.305106	FALSE	432686	138460
Viet Nam	VNM	Asia	LMIC	2020	ARIMA(0,0,1) with non-zero mean	0.951202	0.88792	0.99	0.97	0.0187977	0.0820796	-0.02	TRUE	1466021	43981
Viet Nam	VNM	Asia	LMIC	2021	ARIMA(0,0,1) with non-zero mean	0.955438	0.887412	0.99	0.89	-0.0654384	0.00258797	-0.1	TRUE	1440888	158498
Viet Nam	VNM	Asia	LMIC	2022	ARIMA(0,0,1) with non-zero mean	0.955438	0.887412	0.99	0.88	-0.0754384	-0.00741203	-0.11	FALSE	1423035	170764
Vanuatu	VUT	Oceania	LMIC	2020	ARIMA(0,1,0)	0.8	0.696973	0.903027	0.78	-0.02	0.0830273	-0.123027	TRUE	9162	2016
Vanuatu	VUT	Oceania	LMIC	2021	ARIMA(0,1,0)	0.8	0.654297	0.945703	0.5	-0.3	-0.154297	-0.445703	FALSE	9228	4614
Vanuatu	VUT	Oceania	LMIC	2022	ARIMA(0,1,0)	0.8	0.621551	0.978449	0.7	-0.1	0.0784486	-0.278449	TRUE	9308	2792
Samoa	WSM	Oceania	LMIC	2020	ARIMA(0,0,1) with non-zero mean	0.884295	0.501365	0.99	0.66	-0.224295	0.158635	-0.33	TRUE	5877	1998
Samoa	WSM	Oceania	LMIC	2021	ARIMA(0,0,1) with non-zero mean	0.691556	0.266284	0.99	0.62	-0.0715558	0.353716	-0.37	TRUE	5901	2242
Samoa	WSM	Oceania	LMIC	2022	ARIMA(0,0,1) with non-zero mean	0.691556	0.266284	0.99	0.82	0.128444	0.553716	-0.17	TRUE	5944	1070
Yemen	YEM	Asia	LIC	2020	ARIMA(0,0,0) with non-zero mean	0.676	0.608884	0.743116	0.68	0.004	0.0711164	-0.0631164	TRUE	972080	311066
Yemen	YEM	Asia	LIC	2021	ARIMA(0,0,0) with non-zero mean	0.676	0.608884	0.743116	0.71	0.034	0.101116	-0.0331164	TRUE	970075	281322
Yemen	YEM	Asia	LIC	2022	ARIMA(0,0,0) with non-zero mean	0.676	0.608884	0.743116	0.73	0.054	0.121116	-0.0131164	TRUE	969803	261847
South Africa	ZAF	Africa	UMIC	2020	ARIMA(0,1,0)	0.83	0.764068	0.895932	0.84	0.01	0.0759319	-0.0559319	TRUE	1172109	187537
South Africa	ZAF	Africa	UMIC	2021	ARIMA(0,1,0)	0.83	0.736758	0.923242	0.87	0.04	0.133242	-0.0532418	TRUE	1149260	149404
South Africa	ZAF	Africa	UMIC	2022	ARIMA(0,1,0)	0.83	0.715803	0.944197	0.86	0.03	0.144197	-0.0841974	TRUE	1127365	157831
Zambia	ZMB	Africa	LMIC	2020	ARIMA(1,0,0) with non-zero mean	0.908548	0.822405	0.99	0.96	0.0514524	0.137595	-0.03	TRUE	638202	25528
Zambia	ZMB	Africa	LMIC	2021	ARIMA(1,0,0) with non-zero mean	0.896351	0.79726	0.99	0.9	0.00364869	0.10274	-0.09	TRUE	649282	64928
Zambia	ZMB	Africa	LMIC	2022	ARIMA(1,0,0) with non-zero mean	0.889417	0.786488	0.99	0.9	0.0105827	0.113512	-0.09	TRUE	661373	66137
Zimbabwe	ZWE	Africa	LMIC	2020	ARIMA(0,1,0)	0.85	0.753771	0.946229	0.85	0	0.0962292	-0.0962292	TRUE	471214	70682
Zimbabwe	ZWE	Africa	LMIC	2021	ARIMA(0,1,0)	0.85	0.713911	0.986089	0.88	0.03	0.166089	-0.106089	TRUE	473570	56828
Zimbabwe	ZWE	Africa	LMIC	2022	ARIMA(0,1,0)	0.85	0.683326	0.99	0.9	0.05	0.216674	-0.09	TRUE	475650	47565
